# Supplementary material for: Crystal structure of a methimazole-based ionic liquid
Source: Acta Crystallogr E Crystallogr Commun. 2015 Dec 6;71(Pt 12):o1008–9. doi: 10.1107/S2056989015022136 (PMC4719949; doi:10.1107/S2056989015022136)
Supplement: Supplementary file 1 [file e-71-o1008-sup1.cif]

##############################################################################
#                                                                            #
# This CIF contains the data in a paper accepted for publication in          #
# Acta Crystallographica Section E. It conforms to the requirements of       #
# Notes for Authors for Acta Crystallographica Section E, and has been       #
# peer reviewed under the auspices of the IUCr Commission on Journals.       #
#                                                                            #
# Full details of the Crystallographic Information File format               #
# are given in the paper "The Crystallographic Information File (CIF):       #
# a New Standard Archive File for Crystallography" by S. R. Hall, F. H.      #
# Allen and I. D. Brown [Acta Cryst. (1991), A47, 655-685].                  #
#                                                                            #
# The current version of the core CIF dictionary is obtainable from          #
# ftp://ftp.iucr.org/pub/cif_core.dic.                                       #
#                                                                            #
# Software is freely available for graphical display of the structure(s)     #
# in this CIF. For information consult the CIF software page                 #
# http://www.iucr.org/resources/cif/software.                                #
#                                                                            #
# This file may be used for bona fide research purposes within the           #
# scientific community so long as proper attribution is given to the journal # 
# article from which it was obtained.                                        #
#                                                                            #
##############################################################################
data_I
_database_code_depnum_ccdc_archive 'CCDC 1437865'
_audit_creation_method
;
Olex2 1.2
(compiled 2015.01.26 svn.r3150 for OlexSys, GUI svn.r4998)
;
_publ_contact_author_name     ' '
_publ_contact_author_address     ?
_publ_contact_author_email     ?
_publ_contact_author_phone     ?
_chemical_name_systematic
;
1-Methyl-2-(prop-2-en-1-ylsulfanyl)-1<i>H</i>-imidazol-3-ium
bromide
;
_chemical_name_common     ?
_chemical_formula_moiety     'C7 H11 N2 S +, Br -'
_chemical_formula_sum     'C7 H11 Br N2 S'
_chemical_formula_iupac     'C7 H11 N2 S +, Br -'
_chemical_formula_weight     235.15
_chemical_melting_point     ?
_space_group_crystal_system     monoclinic
_space_group_name_H-M_alt     'P 21/c'
_space_group_name_Hall     '-P 2ybc'
loop_
    _space_group_symop_id
    _space_group_symop_operation_xyz
    1 'x, y, z'
    2 '-x, y+1/2, -z+1/2'
    3 '-x, -y, -z'
    4 'x, -y-1/2, z-1/2'
_cell_length_a     10.8692(7)
_cell_length_b     7.4103(5)
_cell_length_c     12.8551(9)
_cell_angle_alpha     90.00
_cell_angle_beta     104.006(7)
_cell_angle_gamma     90.00
_cell_volume     1004.62(11)
_cell_formula_units_Z     4
_cell_measurement_reflns_used     2203
_cell_measurement_theta_min     3.8540
_cell_measurement_theta_max     26.9700
_cell_measurement_temperature     180.00(10)
_exptl_crystal_description     prism
_exptl_crystal_colour     colourless
_exptl_crystal_size_max     0.6
_exptl_crystal_size_mid     0.32
_exptl_crystal_size_min     0.25
_exptl_crystal_density_diffrn     1.555
_exptl_crystal_density_meas     ?
_exptl_crystal_density_method     'not measured'
_exptl_crystal_F_000     472
_exptl_absorpt_coefficient_mu     4.244
_exptl_absorpt_correction_type     multi-scan
_exptl_absorpt_process_details
;
(<i>CrysAlis PRO</i>; Agilent, 2014)
;
_exptl_absorpt_correction_T_min     0.32113
_exptl_absorpt_correction_T_max     1.00000
_exptl_special_details
;
<i>CrysAlis Pro</i> (Agilent, 2014)
Empirical absorption correction using spherical harmonics,
 implemented in SCALE3 ABSPACK scaling algorithm.
;
_diffrn_ambient_temperature     180.00(10)
_diffrn_radiation_type     MoK\a
_diffrn_radiation_wavelength     0.71073
_diffrn_radiation_monochromator     graphite
_diffrn_measurement_device_type     'Agilent Xcalibur, Eos'
_diffrn_measurement_method     '\w scans'
_diffrn_detector_area_resol_mean     16.0514
_diffrn_reflns_number     7388
_diffrn_reflns_av_R_equivalents     0.0418
_diffrn_reflns_theta_min     3.20
_diffrn_reflns_theta_max     25.34
_diffrn_reflns_theta_full     25.34
_diffrn_measured_fraction_theta_max     0.999
_diffrn_measured_fraction_theta_full     0.999
_diffrn_reflns_limit_h_min     -13
_diffrn_reflns_limit_h_max     13
_diffrn_reflns_limit_k_min     -8
_diffrn_reflns_limit_k_max     8
_diffrn_reflns_limit_l_min     -15
_diffrn_reflns_limit_l_max     15
_diffrn_standards_number     ?
_diffrn_standards_interval_count     ?
_diffrn_standards_interval_time     ?
_diffrn_standards_decay_%     ?
_refine_special_details
;
Refinement of <i>F</i>^2^ against ALL reflections. The weighted <i>R</i>-factor
<i>wR</i> and goodness of fit <i>S</i> are based on <i>F</i>^2^, conventional
<i>R</i>-factors <i>R</i> are based on <i>F</i>, with <i>F</i> set to zero for
negative <i>F</i>^2^. The threshold expression of <i>F</i>^2^ >
2\s(<i>F</i>^2^) is used only for calculating <i>R</i>-factors(gt) <i>etc</i>.
and is not relevant to the choice of reflections for refinement.
<i>R</i>-factors based on <i>F</i>^2^ are statistically about twice as large
as those based on <i>F</i>, and <i>R</i>- factors based on ALL data will be
even larger.
;
_reflns_number_total     1829
_reflns_number_gt     1558
_reflns_threshold_expression     >2\s(I)
_refine_ls_structure_factor_coef     Fsqd
_refine_ls_matrix_type     full
_refine_ls_R_factor_all     0.0392
_refine_ls_R_factor_gt     0.0295
_refine_ls_wR_factor_gt     0.0607
_refine_ls_wR_factor_ref     0.0647
_refine_ls_goodness_of_fit_ref     1.034
_refine_ls_restrained_S_all     1.035
_refine_ls_number_reflns     1829
_refine_ls_number_parameters     105
_refine_ls_number_restraints     1
_refine_ls_hydrogen_treatment     mixed
_refine_ls_weighting_scheme     calc
_refine_ls_weighting_details
         'calc w=1/[\s^2^(Fo^2^)+(0.0270P)^2^+0.0000P] where P=(Fo^2^+2Fc^2^)/3'
_atom_sites_solution_hydrogens     geom
_atom_sites_solution_primary     direct
_atom_sites_solution_secondary     difmap
_refine_ls_shift/su_max     0.001
_refine_ls_shift/su_mean     0.000
_refine_diff_density_max     0.337
_refine_diff_density_min     -0.382
_refine_ls_extinction_method     none
_refine_ls_extinction_coef     ?
loop_
    _atom_type_symbol
    _atom_type_description
    _atom_type_scat_dispersion_real
    _atom_type_scat_dispersion_imag
    _atom_type_scat_source
    'C' 'C' 0.0033 0.0016
                         'International Tables Vol C Tables 4.2.6.8 and 6.1.1.4'
    'H' 'H' 0.0000 0.0000
                         'International Tables Vol C Tables 4.2.6.8 and 6.1.1.4'
    'N' 'N' 0.0061 0.0033
                         'International Tables Vol C Tables 4.2.6.8 and 6.1.1.4'
    'S' 'S' 0.1246 0.1234
                         'International Tables Vol C Tables 4.2.6.8 and 6.1.1.4'
    'Br' 'Br' -0.2901 2.4595
                         'International Tables Vol C Tables 4.2.6.8 and 6.1.1.4'
_computing_data_collection
;
<i>CrysAlis PRO</i> (Agilent, 2014)
;
_computing_cell_refinement
;
<i>CrysAlis PRO</i> (Agilent, 2014)
;
_computing_data_reduction
;
<i>CrysAlis PRO</i> (Agilent, 2014)
;
_computing_structure_solution
;
<i>SHELXS97</i> (Sheldrick, 2008)
;
_computing_structure_refinement
;
<i>SHELXL97</i> (Sheldrick, 2008)
;
_computing_molecular_graphics
;
<i>OLEX2</i> (Dolomanov et al., 2009)
;
_computing_publication_material
;
<i>OLEX2</i> (Dolomanov et al., 2009) and <i>publCIF</i>
(Westrip, 2010)
;
loop_
    _atom_site_type_symbol
    _atom_site_label
    _atom_site_fract_x
    _atom_site_fract_y
    _atom_site_fract_z
    _atom_site_U_iso_or_equiv
    _atom_site_adp_type
    _atom_site_calc_flag
    _atom_site_occupancy
    _atom_site_disorder_assembly
    _atom_site_disorder_group
    Br Br1 0.70880(3) 0.66161(4) 0.53045(2) 0.02621(12) Uani d 1 . .
    N N2 0.6562(2) 0.0414(3) 0.2392(2) 0.0273(6) Uani d 1 . .
    N N1 0.6302(2) 0.1226(3) 0.39296(18) 0.0233(6) Uani d 1 . .
    C C2 0.5297(3) 0.0739(4) 0.2258(3) 0.0316(8) Uani d 1 . .
    H H2A 0.4669 0.0623 0.1625 0.038 Uiso calc 1 . .
    C C3 0.5134(3) 0.1262(4) 0.3221(3) 0.0285(7) Uani d 1 . .
    H H3 0.4371 0.1587 0.3376 0.034 Uiso calc 1 . .
    C C1 0.7171(3) 0.0704(4) 0.3410(2) 0.0234(7) Uani d 1 . .
    S S1 0.87834(8) 0.04183(11) 0.39532(7) 0.0373(2) Uani d 1 . .
    C C4 0.6547(4) 0.1637(4) 0.5076(2) 0.0370(9) Uani d 1 . .
    H H4A 0.5756 0.1749 0.5278 0.055 Uiso calc 1 . .
    H H4B 0.7009 0.2750 0.5221 0.055 Uiso calc 1 . .
    H H4C 0.7037 0.0681 0.5481 0.055 Uiso calc 1 . .
    C C6 0.9092(3) 0.3747(4) 0.3027(3) 0.0410(9) Uani d 1 . .
    H H6 0.9450 0.3274 0.2498 0.049 Uiso calc 1 . .
    C C5 0.9322(3) 0.2790(4) 0.4066(3) 0.0405(9) Uani d 1 . .
    H H5A 0.8889 0.3429 0.4532 0.049 Uiso calc 1 . .
    H H5B 1.0223 0.2818 0.4401 0.049 Uiso calc 1 . .
    C C7 0.8417(3) 0.5215(5) 0.2809(3) 0.0436(9) Uani d 1 . .
    H H7A 0.8047 0.5719 0.3323 0.052 Uiso calc 1 . .
    H H7B 0.8305 0.5758 0.2141 0.052 Uiso calc 1 . .
    H H2 0.689(3) 0.007(4) 0.190(2) 0.049(11) Uiso d 1 . .
loop_
    _atom_site_aniso_label
    _atom_site_aniso_U_11
    _atom_site_aniso_U_22
    _atom_site_aniso_U_33
    _atom_site_aniso_U_12
    _atom_site_aniso_U_13
    _atom_site_aniso_U_23
    Br1 0.02573(18) 0.0284(2) 0.02529(19) -0.00350(13) 0.00772(13) -0.00185(13)
    N2 0.0309(15) 0.0295(16) 0.0227(15) 0.0016(12) 0.0088(13) -0.0005(12)
    N1 0.0304(15) 0.0165(13) 0.0238(14) -0.0003(11) 0.0081(12) 0.0002(10)
    C2 0.0256(17) 0.030(2) 0.0354(19) -0.0008(14) -0.0003(15) 0.0026(15)
    C3 0.0190(16) 0.0255(18) 0.041(2) 0.0028(13) 0.0064(14) 0.0023(15)
    C1 0.0253(17) 0.0180(17) 0.0264(17) -0.0015(13) 0.0057(14) 0.0027(13)
    S1 0.0229(4) 0.0335(5) 0.0518(6) 0.0031(4) 0.0019(4) 0.0112(4)
    C4 0.059(2) 0.028(2) 0.0254(18) -0.0016(16) 0.0128(17) -0.0035(14)
    C6 0.039(2) 0.045(2) 0.044(2) -0.0026(17) 0.0186(18) 0.0108(18)
    C5 0.0249(18) 0.040(2) 0.051(2) -0.0105(15) -0.0023(16) 0.0134(17)
    C7 0.049(2) 0.042(2) 0.037(2) 0.0000(18) 0.0056(18) 0.0126(17)
_geom_special_details
;
All e.s.d.'s (except the e.s.d. in the dihedral angle between two l.s. planes)
are estimated using the full covariance matrix. The cell e.s.d.'s are taken
into account individually in the estimation of e.s.d.'s in distances, angles
and torsion angles; correlations between e.s.d.'s in cell parameters are only
used when they are defined by crystal symmetry. An approximate (isotropic)
treatment of cell e.s.d.'s is used for estimating e.s.d.'s involving l.s.
planes.
;
loop_
    _geom_bond_atom_site_label_1
    _geom_bond_atom_site_label_2
    _geom_bond_site_symmetry_2
    _geom_bond_distance
    _geom_bond_publ_flag
    N2 C2 . 1.366(4) ?
    N2 C1 . 1.334(4) ?
    N2 H2 . 0.836(17) ?
    N1 C3 . 1.373(4) ?
    N1 C1 . 1.338(3) ?
    N1 C4 . 1.465(4) ?
    C2 H2A . 0.9300 ?
    C2 C3 . 1.349(4) ?
    C3 H3 . 0.9300 ?
    C1 S1 . 1.736(3) ?
    S1 C5 . 1.847(3) ?
    C4 H4A . 0.9600 ?
    C4 H4B . 0.9600 ?
    C4 H4C . 0.9600 ?
    C6 H6 . 0.9300 ?
    C6 C5 . 1.480(4) ?
    C6 C7 . 1.304(4) ?
    C5 H5A . 0.9700 ?
    C5 H5B . 0.9700 ?
    C7 H7A . 0.9300 ?
    C7 H7B . 0.9300 ?
loop_
    _geom_angle_atom_site_label_1
    _geom_angle_atom_site_label_2
    _geom_angle_atom_site_label_3
    _geom_angle_site_symmetry_1
    _geom_angle_site_symmetry_3
    _geom_angle
    _geom_angle_publ_flag
    C2 N2 H2 . . 124(2) ?
    C1 N2 C2 . . 109.9(3) ?
    C1 N2 H2 . . 126(2) ?
    C3 N1 C4 . . 125.3(3) ?
    C1 N1 C3 . . 109.0(2) ?
    C1 N1 C4 . . 125.7(3) ?
    N2 C2 H2A . . 126.7 ?
    C3 C2 N2 . . 106.7(3) ?
    C3 C2 H2A . . 126.7 ?
    N1 C3 H3 . . 126.3 ?
    C2 C3 N1 . . 107.3(3) ?
    C2 C3 H3 . . 126.3 ?
    N2 C1 N1 . . 107.1(3) ?
    N2 C1 S1 . . 126.0(2) ?
    N1 C1 S1 . . 126.9(2) ?
    C1 S1 C5 . . 100.68(14) ?
    N1 C4 H4A . . 109.5 ?
    N1 C4 H4B . . 109.5 ?
    N1 C4 H4C . . 109.5 ?
    H4A C4 H4B . . 109.5 ?
    H4A C4 H4C . . 109.5 ?
    H4B C4 H4C . . 109.5 ?
    C5 C6 H6 . . 118.1 ?
    C7 C6 H6 . . 118.1 ?
    C7 C6 C5 . . 123.8(3) ?
    S1 C5 H5A . . 108.8 ?
    S1 C5 H5B . . 108.8 ?
    C6 C5 S1 . . 113.8(2) ?
    C6 C5 H5A . . 108.8 ?
    C6 C5 H5B . . 108.8 ?
    H5A C5 H5B . . 107.7 ?
    C6 C7 H7A . . 120.0 ?
    C6 C7 H7B . . 120.0 ?
    H7A C7 H7B . . 120.0 ?
loop_
    _geom_torsion_atom_site_label_1
    _geom_torsion_atom_site_label_2
    _geom_torsion_atom_site_label_3
    _geom_torsion_atom_site_label_4
    _geom_torsion_site_symmetry_1
    _geom_torsion_site_symmetry_2
    _geom_torsion_site_symmetry_3
    _geom_torsion_site_symmetry_4
    _geom_torsion
    _geom_torsion_publ_flag
    N2 C2 C3 N1 . . . . -0.7(3) ?
    N2 C1 S1 C5 . . . . 104.2(3) ?
    N1 C1 S1 C5 . . . . -77.0(3) ?
    C2 N2 C1 N1 . . . . -0.4(3) ?
    C2 N2 C1 S1 . . . . 178.7(2) ?
    C3 N1 C1 N2 . . . . -0.1(3) ?
    C3 N1 C1 S1 . . . . -179.1(2) ?
    C1 N2 C2 C3 . . . . 0.7(4) ?
    C1 N1 C3 C2 . . . . 0.5(3) ?
    C1 S1 C5 C6 . . . . -61.4(3) ?
    C4 N1 C3 C2 . . . . -177.7(3) ?
    C4 N1 C1 N2 . . . . 178.1(3) ?
    C4 N1 C1 S1 . . . . -0.9(4) ?
    C7 C6 C5 S1 . . . . 121.8(3) ?
loop_
    _geom_hbond_atom_site_label_D
    _geom_hbond_atom_site_label_H
    _geom_hbond_atom_site_label_A
    _geom_hbond_site_symmetry_A
    _geom_hbond_distance_DH
    _geom_hbond_distance_HA
    _geom_hbond_distance_DA
    _geom_hbond_angle_DHA
    N2 H2 Br1 4_565 0.84(3) 2.46(3) 3.246(2) 158(3)
    C2 H2A Br1 2_645 0.93 2.84 3.723(4) 159
    C3 H3 Br1 3_666 0.93 2.91 3.757(3) 152
    C4 H4B Br1 . 0.96 2.87 3.737(3) 151
    C5 H5B Br1 3_766 0.97 2.89 3.814(3) 161
_iucr_refine_instructions_details
;
TITL Ars_6 in P21/c #14
REM reset to P21/c #14
CELL 0.71073 10.869156 7.410344 12.855099 90 104.0062 90
ZERR 4 0.000678 0.000491 0.000853 0 0.0065 0
LATT 1
SYMM -X,0.5+Y,0.5-Z
SFAC C H N S Br
UNIT 28 44 8 4 4
DFIX 0.87 H2 N2
L.S. 4 0 0
PLAN  2
BOND
fmap 2
MORE -1
BOND $H
ACTA 52
CONF
REM <olex2.extras>
REM <HklSrc "%.\\Ars_6.hkl">
REM </olex2.extras>
WGHT    0.027000
FVAR       5.09675
BR1   5    0.708800    0.661614    0.530452    11.00000    0.02573    0.02839 =
         0.02529   -0.00185    0.00772   -0.00350
N2    3    0.656183    0.041353    0.239162    11.00000    0.03092    0.02954 =
         0.02270   -0.00052    0.00884    0.00164
N1    3    0.630217    0.122579    0.392963    11.00000    0.03040    0.01655 =
         0.02377    0.00024    0.00810   -0.00032
C2    1    0.529651    0.073931    0.225762    11.00000    0.02560    0.02977 =
         0.03538    0.00263   -0.00029   -0.00078
AFIX  43
H2A   2    0.466895    0.062345    0.162536    11.00000   -1.20000
AFIX   0
C3    1    0.513375    0.126190    0.322072    11.00000    0.01896    0.02545 =
         0.04070    0.00230    0.00640    0.00281
AFIX  43
H3    2    0.437093    0.158656    0.337563    11.00000   -1.20000
AFIX   0
C1    1    0.717057    0.070435    0.341046    11.00000    0.02534    0.01804 =
         0.02641    0.00268    0.00569   -0.00154
S1    4    0.878339    0.041826    0.395321    11.00000    0.02287    0.03349 =
         0.05182    0.01120    0.00185    0.00311
C4    1    0.654729    0.163691    0.507621    11.00000    0.05898    0.02784 =
         0.02542   -0.00348    0.01281   -0.00158
AFIX 137
H4A   2    0.575622    0.174940    0.527807    11.00000   -1.50000
H4B   2    0.700914    0.274983    0.522129    11.00000   -1.50000
H4C   2    0.703714    0.068093    0.548060    11.00000   -1.50000
AFIX   0
C6    1    0.909180    0.374720    0.302697    11.00000    0.03858    0.04466 =
         0.04407    0.01077    0.01855   -0.00259
AFIX  43
H6    2    0.944984    0.327447    0.249788    11.00000   -1.20000
AFIX   0
C5    1    0.932155    0.278960    0.406630    11.00000    0.02491    0.03999 =
         0.05083    0.01338   -0.00234   -0.01052
AFIX  23
H5A   2    0.888900    0.342938    0.453225    11.00000   -1.20000
H5B   2    1.022262    0.281791    0.440126    11.00000   -1.20000
AFIX   0
C7    1    0.841684    0.521479    0.280944    11.00000    0.04911    0.04223 =
         0.03699    0.01264    0.00562   -0.00002
AFIX  93
H7A   2    0.804710    0.571859    0.332286    11.00000   -1.20000
H7B   2    0.830513    0.575785    0.214084    11.00000   -1.20000
AFIX   0
H2    2    0.689159    0.006702    0.190269    11.00000    0.04946
HKLF 4
REM  Ars_6 in P21/c #14
REM R1 =  0.0295 for   1558 Fo > 4sig(Fo)  and  0.0392 for all   1829 data
REM    105 parameters refined using      1 restraints
END
;
data_New_Global_Publ_Block
_journal_date_recd_electronic     2015-11-13
_journal_date_accepted     2015-11-19
_journal_name_full     'Acta Crystallographica, Section E'
_journal_year     2015
_journal_volume     71
_journal_issue     12
_journal_page_first     o1008
_journal_page_last     o1009
_journal_paper_category     HO
_journal_paper_doi     10.1107/S2056989015022136
_journal_coeditor_code     HG5463
_publ_contact_author_name     'Arsalan Mirjafari'
_publ_contact_author_address
;
Department of Chemistry and Physics
Florida Gulf Coast University
Fort Myers, FL 33965, USA
;
_publ_contact_author_email     'amirjafari@fgcu.edu'
_publ_contact_author_fax     ?
_publ_contact_author_phone     '1 (239) 590-1270'
_publ_section_title
;
Crystal structure of a methimazole-based ionic liquid
;
loop_
    _publ_author_name
    _publ_author_footnote
    _publ_author_address
    'Gaitor, Jamie C.' .
;
Department of Chemistry and Physics
Florida Gulf Coast University
Fort Myers, FL 33965,
USA
;
    'Zayas, Manuel Sanchez' .
;
Department of Chemistry and Physics
Florida Gulf Coast University
Fort Myers, FL 33965,
USA
;
    'Myrthil, Darrel J.' .
;
Department of Chemistry and Physics
Florida Gulf Coast University
Fort Myers, FL 33965,
USA
;
    'White, Frankie' .
;
University of South Alabama
Department of Chemistry
Mobile, AL 36688,
USA
;
    'Hendrich, Jeffrey M.' .
;
University of South Alabama
Department of Chemistry
Mobile, AL 36688,
USA
;
    'Sykora, Richard E.' .
;
University of South Alabama
Department of Chemistry
Mobile, AL 36688,
USA
;
    'O'Brien, Richard A.' .
;
University of South Alabama
Department of Chemistry
Mobile, AL 36688,
USA
;
    'Reilly, John T.' .
;
Department of Chemistry and Physics
Florida Gulf Coast University
Fort Myers, FL 33965,
USA
;
    'Mirjafari, Arsalan' .
;
Department of Chemistry and Physics
Florida Gulf Coast University
Fort Myers, FL 33965,
USA
;
