# Supplementary material for: Crystal structure of a methimazole-based ionic liquid
Source: Acta Crystallogr E Crystallogr Commun. 2015 Dec 6;71(Pt 12):o1008–9. doi: 10.1107/S2056989015022136 (PMC4719949; doi:10.1107/S2056989015022136)
Supplement: Supplementary file 2 [file e-71-o1008-Isup2.hkl]

# 
# h,k,l, Fc-squared, Fo-squared, sigma(Fo-squared) and status flag 
# 
data_I
_shelx_title   
;
Ars_6 in P21/c #14
;
_shelx_refln_list_code          4 
_shelx_F_calc_maximum      201.34 
_exptl_crystal_F_000       472.00 
_reflns_d_resolution_high  0.8302 
 
loop_ 
 _symmetry_equiv_pos_as_xyz 
 'x, y, z' 
 '-x, y+1/2, -z+1/2' 
 '-x, -y, -z' 
 'x, -y-1/2, z-1/2' 
 
_cell_length_a    10.8692 
_cell_length_b     7.4103 
_cell_length_c    12.8551 
_cell_angle_alpha  90.000 
_cell_angle_beta  104.006 
_cell_angle_gamma  90.000 
 
_shelx_F_squared_multiplier     1.000 
 
loop_ 
 _refln_index_h 
 _refln_index_k 
 _refln_index_l 
 _refln_F_squared_calc 
 _refln_F_squared_meas 
 _refln_F_squared_sigma 
 _refln_observed_status 
   2   0   0     8296.00     8183.23     74.78 o 
   3   0   0     4455.86     4455.14     58.91 o 
   4   0   0      190.91      243.51     22.43 o 
   5   0   0    24183.15    22874.63    247.56 o 
   6   0   0      238.17      254.99     30.08 o 
   7   0   0     3899.26     3458.15    117.29 o 
   8   0   0       18.01        0.11     24.55 o 
   9   0   0      960.86      890.57     69.47 o 
  10   0   0     1552.68     1668.74    100.82 o 
  11   0   0      153.59      205.54     41.60 o 
  12   0   0     2153.04     2121.94    129.56 o 
   1   1   0     1105.74     1337.61     37.08 o 
   2   1   0     1881.45     2034.23     27.06 o 
   3   1   0    13749.46    13434.55     81.54 o 
   4   1   0     1453.56     1469.24     28.82 o 
   5   1   0      564.72      562.12     29.26 o 
   6   1   0     3974.60     3985.45     81.81 o 
   7   1   0      355.87      435.12     20.92 o 
   8   1   0     3922.72     3893.29    126.20 o 
   9   1   0     1487.08     1489.92     64.13 o 
  10   1   0      152.72      126.45     28.35 o 
  11   1   0      813.70      787.62     53.72 o 
  12   1   0        3.79      -17.80     17.80 o 
   0   2   0      579.83      591.46     14.45 o 
   1   2   0      284.69      290.50      8.21 o 
   2   2   0      309.41      303.30     13.01 o 
   3   2   0     4655.81     4857.43     70.30 o 
   4   2   0     2877.98     3058.68     62.56 o 
   5   2   0      110.16       97.34      9.93 o 
   6   2   0      244.01      276.60     19.51 o 
   7   2   0       46.46       51.61      9.76 o 
   8   2   0     1468.69     1459.20     60.13 o 
   9   2   0      949.18      984.43     53.09 o 
  10   2   0      282.95      275.91     35.82 o 
  11   2   0       59.00      103.09     22.11 o 
  12   2   0        6.04       27.88     18.58 o 
   1   3   0     1417.21     1519.27     27.07 o 
   2   3   0       45.51       45.96      5.56 o 
   3   3   0      948.12      977.29     32.19 o 
   4   3   0       31.35       25.90      8.84 o 
   5   3   0      364.08      372.65     25.81 o 
   6   3   0      480.91      507.90     32.32 o 
   7   3   0      136.92       92.37     12.75 o 
   8   3   0      374.47      334.38     29.94 o 
   9   3   0      342.51      310.76     30.92 o 
  10   3   0       51.32       67.23     18.94 o 
  11   3   0      260.54      264.10     32.77 o 
   0   4   0     3160.63     3204.30     52.49 o 
   1   4   0     2193.50     2332.73     37.99 o 
   2   4   0      970.49     1002.87     28.24 o 
   3   4   0     1650.40     1682.36     35.67 o 
   4   4   0     1301.76     1374.22     40.12 o 
   5   4   0     1302.00     1379.15     47.90 o 
   6   4   0        2.87       -2.57      7.96 o 
   7   4   0      239.11      243.89     20.30 o 
   8   4   0       94.69       86.28     14.67 o 
   9   4   0      751.67      748.33     49.40 o 
  10   4   0      598.54      607.07     46.92 o 
  11   4   0      245.01      276.19     34.11 o 
   1   5   0     6156.93     5842.23     80.88 o 
   2   5   0      155.88      161.67     12.15 o 
   3   5   0     1236.61     1268.06     33.57 o 
   4   5   0     3277.14     3131.09     74.51 o 
   5   5   0      154.66      165.50     16.56 o 
   6   5   0     5290.94     5173.10    155.75 o 
   7   5   0        1.01       14.19     12.28 o 
   8   5   0     1179.25     1175.25     55.34 o 
   9   5   0      299.74      322.52     40.50 o 
  10   5   0       18.82        3.80     20.54 o 
   0   6   0     2685.69     2766.56    123.19 o 
   1   6   0      142.06      115.98     19.17 o 
   2   6   0     2530.19     2461.34     97.19 o 
   3   6   0     1453.94     1501.14     61.14 o 
   4   6   0      192.07      184.27     21.80 o 
   5   6   0     1414.28     1441.79     65.44 o 
   6   6   0       28.36       25.56     12.32 o 
   7   6   0     1275.07     1301.70     55.41 o 
   8   6   0      249.32      247.28     26.36 o 
   9   6   0      317.93      327.24     33.60 o 
   1   7   0      475.82      494.66     47.34 o 
   2   7   0      642.94      669.98     55.47 o 
   3   7   0      753.88      717.49     57.99 o 
   4   7   0      424.83      439.68     47.02 o 
   5   7   0      328.69      401.36     44.89 o 
   6   7   0      194.19      239.05     34.44 o 
   7   7   0      211.06      183.43     32.47 o 
   0   8   0      190.23      260.18     47.22 o 
   1   8   0        0.57        1.89     22.39 o 
   2   8   0      169.91      160.78     30.19 o 
   3   8   0       45.08       14.85     15.77 o 
   4   8   0        5.54       13.29     15.56 o 
   5   8   0      243.40      255.02     52.29 o 
 -12   1   1       54.11       36.07     14.10 o 
 -11   1   1       53.14       57.69     16.40 o 
 -10   1   1      224.41      221.71     26.87 o 
  -9   1   1     2258.03     2156.82     77.70 o 
  -8   1   1     1023.22      985.86     49.05 o 
  -7   1   1      821.57      826.94     41.62 o 
  -6   1   1      733.80      819.90     28.90 o 
  -5   1   1      245.74      263.01     13.54 o 
  -4   1   1     1202.27     1264.55     31.34 o 
  -3   1   1     1482.38     1491.83     23.06 o 
  -2   1   1       77.87       67.30      4.48 o 
  -1   1   1     4866.99     5008.89     47.87 o 
   0   1   1       24.12       51.48      8.25 o 
   1   1   1     1345.38     1369.48     19.51 o 
   2   1   1     8649.72     8659.00     91.86 o 
   3   1   1     2234.04     2389.53     46.21 o 
   4   1   1     7021.76     7126.19     72.34 o 
   5   1   1     1014.53     1038.12     37.95 o 
   6   1   1     1096.49     1141.44     31.00 o 
   7   1   1      462.89      461.20     14.39 o 
   8   1   1     2099.97     2184.35     71.85 o 
   9   1   1      217.02      225.50     25.46 o 
  10   1   1      357.04      372.85     37.59 o 
  11   1   1      884.31      861.73     55.74 o 
  12   1   1        5.94       34.11     16.62 o 
 -12   2   1       56.90       20.26     16.59 o 
 -11   2   1     2057.94     2036.76     86.72 o 
 -10   2   1      112.11      147.94     24.00 o 
  -9   2   1      568.49      563.19     41.07 o 
  -8   2   1      583.31      567.83     38.81 o 
  -7   2   1      296.11      316.83     19.77 o 
  -6   2   1     9266.84     9311.06    135.41 o 
  -5   2   1       15.72       18.44      5.82 o 
  -4   2   1     6735.14     6691.27     77.76 o 
  -3   2   1      733.70      783.42     24.69 o 
  -2   2   1     7735.67     7807.94     60.39 o 
  -1   2   1    34534.26    29096.30    103.88 o 
   0   2   1     2269.05     2395.15     26.32 o 
   1   2   1     8253.37     8382.53     48.11 o 
   2   2   1     2462.48     2501.96     35.83 o 
   3   2   1     6149.48     6476.91     85.58 o 
   4   2   1     4396.33     4448.53     88.06 o 
   5   2   1       12.82        8.32      6.71 o 
   6   2   1     2433.33     2390.36     46.80 o 
   7   2   1       12.22       12.66      7.52 o 
   8   2   1     3885.75     3698.00    105.61 o 
   9   2   1      172.08      169.66     22.78 o 
  10   2   1      581.15      588.54     43.77 o 
  11   2   1     1267.24     1201.34     67.18 o 
  12   2   1        7.31       15.14     23.00 o 
 -12   3   1      989.10      942.24     64.96 o 
 -11   3   1        0.30      -14.59     14.59 o 
 -10   3   1     2949.49     2853.28     99.65 o 
  -9   3   1      492.77      500.43     39.18 o 
  -8   3   1     1523.95     1595.21     65.35 o 
  -7   3   1     3635.08     3666.80     74.39 o 
  -6   3   1      203.25      235.43     18.73 o 
  -5   3   1     9374.86     9449.63    145.29 o 
  -4   3   1     1809.21     1826.52     51.86 o 
  -3   3   1     4905.23     4781.54     69.59 o 
  -2   3   1     3219.96     3146.24     33.06 o 
  -1   3   1      381.71      367.84     13.00 o 
   0   3   1     9935.54     9540.20     68.86 o 
   1   3   1      344.87      331.62     11.46 o 
   2   3   1     9099.03     9132.70     81.16 o 
   3   3   1      140.02      144.57     15.76 o 
   4   3   1      588.55      561.45     32.64 o 
   5   3   1     6542.97     6465.52    104.98 o 
   6   3   1      242.19      248.90     22.73 o 
   7   3   1     6763.21     6647.87    117.76 o 
   8   3   1        6.92        7.36     13.21 o 
   9   3   1      906.94      850.91     50.78 o 
  10   3   1      567.84      568.50     44.01 o 
  11   3   1       83.29       74.08     20.29 o 
 -11   4   1      347.46      305.04     37.02 o 
 -10   4   1      290.04      274.77     32.35 o 
  -9   4   1      674.21      651.45     46.83 o 
  -8   4   1     1199.40     1254.81     60.81 o 
  -7   4   1     1478.10     1462.15     47.96 o 
  -6   4   1      527.65      599.85     30.03 o 
  -5   4   1      203.74      215.40     19.48 o 
  -4   4   1     1307.05     1373.54     39.76 o 
  -3   4   1     2906.68     3025.34     45.01 o 
  -2   4   1     5564.81     5220.66     69.20 o 
  -1   4   1     1946.82     1900.76     42.57 o 
   0   4   1     4585.43     4472.15     61.06 o 
   1   4   1     1962.24     1932.21     35.14 o 
   2   4   1     2424.98     2390.54     44.70 o 
   3   4   1     3014.73     3171.18     69.18 o 
   4   4   1     2520.90     2633.15     66.67 o 
   5   4   1     1987.19     1938.36     57.43 o 
   6   4   1     1058.69     1130.31     46.39 o 
   7   4   1      188.65      183.06     21.10 o 
   8   4   1      617.11      591.06     39.14 o 
   9   4   1      671.91      686.61     46.77 o 
  10   4   1      496.73      561.65     45.68 o 
  11   4   1      184.04      170.01     28.35 o 
 -10   5   1        7.50        5.70     15.10 o 
  -9   5   1       94.48      112.57     23.31 o 
  -8   5   1      140.05      160.52     23.95 o 
  -7   5   1      261.00      286.21     22.99 o 
  -6   5   1       19.82       21.53      9.07 o 
  -5   5   1      203.41      203.32     18.18 o 
  -4   5   1       23.04       23.58      7.42 o 
  -3   5   1      687.69      658.58     22.60 o 
  -2   5   1      604.50      627.90     34.54 o 
  -1   5   1       97.69      125.14     12.05 o 
   0   5   1      954.55      907.64     29.86 o 
   1   5   1      121.33      130.66     11.48 o 
   2   5   1      185.24      182.04     15.23 o 
   3   5   1      418.04      436.89     31.35 o 
   4   5   1      427.48      429.49     24.28 o 
   5   5   1      525.86      561.27     29.94 o 
   6   5   1        4.00        5.75      7.51 o 
   7   5   1       17.69       16.28      8.25 o 
   8   5   1      109.38      107.11     27.99 o 
   9   5   1      399.80      390.74     33.90 o 
  10   5   1      416.41      450.92     58.03 o 
  -9   6   1       34.30       55.75     16.49 o 
  -8   6   1       74.74       72.52     17.43 o 
  -7   6   1      422.11      392.11     28.00 o 
  -6   6   1       90.63       83.11     15.74 o 
  -5   6   1        3.47       -9.52     10.21 o 
  -4   6   1       50.87       41.36     11.50 o 
  -3   6   1      278.60      255.76     25.28 o 
  -2   6   1     1283.03     1249.36     52.75 o 
  -1   6   1      278.76      263.01     21.46 o 
   0   6   1      443.39      497.26     37.71 o 
   1   6   1      116.04       80.18     19.31 o 
   2   6   1      239.87      269.19     33.52 o 
   3   6   1       78.54       34.43     15.19 o 
   4   6   1      498.13      510.46     49.06 o 
   5   6   1      580.05      632.17     55.68 o 
   6   6   1      128.56      142.33     23.71 o 
   7   6   1        9.54       -9.65     22.65 o 
   8   6   1        1.74       13.04     16.22 o 
   9   6   1      198.53      267.40     36.31 o 
  -8   7   1       83.83       84.88     23.77 o 
  -7   7   1      891.50      811.85     63.69 o 
  -6   7   1      107.21      106.38     25.80 o 
  -5   7   1      807.98      688.95     56.34 o 
  -4   7   1      154.70      118.10     32.71 o 
  -3   7   1      352.42      363.10     42.66 o 
  -2   7   1      630.97      540.99     48.66 o 
  -1   7   1        2.72        5.48     13.04 o 
   0   7   1      727.91      691.66     48.36 o 
   1   7   1        5.60      -12.39     12.39 o 
   2   7   1     1291.83     1257.13     76.74 o 
   3   7   1      124.60      114.28     32.63 o 
   4   7   1      335.48      370.72     45.48 o 
   5   7   1      698.04      677.11     60.32 o 
   6   7   1        1.56        7.82     15.08 o 
   7   7   1      860.86      856.13     69.34 o 
  -5   8   1        0.83       65.82     32.81 o 
  -4   8   1     1836.09     1941.34    132.06 o 
  -3   8   1       50.06        7.83     23.99 o 
  -2   8   1      159.36      135.51     51.50 o 
  -1   8   1     1014.21     1012.41     71.61 o 
   0   8   1       12.50       -0.83     15.24 o 
   1   8   1     2458.14     2299.06    109.93 o 
   2   8   1       10.90       16.70     16.91 o 
   3   8   1      435.23      445.31     48.49 o 
   4   8   1      201.51      214.28     34.11 o 
   5   8   1       22.83       39.29     22.33 o 
 -13   0   2       33.23      -14.38     23.34 o 
 -12   0   2     1523.63     1477.15    109.09 o 
 -11   0   2       54.90       98.02     27.88 o 
 -10   0   2     2723.06     2628.64    129.04 o 
  -9   0   2       30.68       55.26     23.82 o 
  -8   0   2     2659.42     2543.62    110.84 o 
  -7   0   2     1493.70     1540.26     56.21 o 
  -6   0   2      191.65      237.66     23.88 o 
  -5   0   2     9743.21     8808.07    107.23 o 
  -4   0   2      418.06      462.50     26.88 o 
  -3   0   2    40537.92    35073.27    368.93 o 
  -2   0   2      828.96      952.18     23.30 o 
  -1   0   2     1308.21     1216.42     26.80 o 
   0   0   2     4668.27     4829.61     90.57 o 
   1   0   2     2038.04     2181.03     31.32 o 
   2   0   2    34676.07    30325.96    282.12 o 
   3   0   2      247.61      251.24     14.86 o 
   4   0   2     1484.26     1293.22     34.13 o 
   5   0   2     1529.89     1397.21     75.73 o 
   6   0   2      375.79      384.18     37.71 o 
   7   0   2     9523.89     9071.53    191.14 o 
   8   0   2        2.59        3.57     12.79 o 
   9   0   2     2745.81     2542.91    117.40 o 
  10   0   2      562.95      504.37     56.45 o 
  11   0   2       20.33       33.52     29.90 o 
  12   0   2     1258.93     1414.73    107.23 o 
 -12   1   2      236.22      227.64     31.97 o 
 -11   1   2     1701.26     1632.74     77.47 o 
 -10   1   2       66.94       49.98     18.54 o 
  -9   1   2     2277.96     2281.53     80.56 o 
  -8   1   2     1529.86     1546.40     61.93 o 
  -7   1   2      933.57     1080.80     65.67 o 
  -6   1   2     6527.22     6651.97    124.58 o 
  -5   1   2      141.31      139.69      8.96 o 
  -4   1   2     4386.68     4379.85     47.64 o 
  -3   1   2     1308.90     1282.32     20.18 o 
  -2   1   2     2582.32     2724.34     27.61 o 
  -1   1   2     7301.80     7324.18     62.49 o 
   0   1   2    12011.62    11578.88     43.71 o 
   1   1   2     5310.08     5479.75     50.59 o 
   2   1   2      562.96      630.92     16.25 o 
   3   1   2     6998.38     7056.45     63.72 o 
   4   1   2     3536.28     3553.28     57.40 o 
   5   1   2     5161.78     5292.70     66.85 o 
   6   1   2     3260.49     3345.48     54.54 o 
   7   1   2       11.24       15.21      9.16 o 
   8   1   2     1461.49     1489.70     59.90 o 
   9   1   2      131.80      163.71     21.67 o 
  10   1   2     1254.37     1238.88     62.70 o 
  11   1   2      758.36      665.60     48.67 o 
  12   1   2      146.17      179.36     37.22 o 
 -12   2   2      236.82      210.44     31.22 o 
 -11   2   2      177.83      170.57     24.19 o 
 -10   2   2       18.49        2.19     20.11 o 
  -9   2   2      542.92      566.40     40.99 o 
  -8   2   2     1116.79     1104.36     53.84 o 
  -7   2   2     1253.08     1219.58     40.40 o 
  -6   2   2     3904.29     4202.58     97.33 o 
  -5   2   2      303.39      328.94     19.98 o 
  -4   2   2       65.18       75.09      8.48 o 
  -3   2   2     1872.95     1960.28     32.09 o 
  -2   2   2     4696.92     4794.34     40.41 o 
  -1   2   2     6652.10     6754.78     42.50 o 
   0   2   2    10208.80     9665.85     60.36 o 
   1   2   2      385.73      404.97     12.82 o 
   2   2   2      536.07      516.90     20.26 o 
   3   2   2     1429.36     1421.19     51.18 o 
   4   2   2      424.78      443.77     28.52 o 
   5   2   2     2656.09     2776.49     76.76 o 
   6   2   2      624.25      603.00     22.59 o 
   7   2   2       13.23       13.69      5.68 o 
   8   2   2       47.98       53.10     15.36 o 
   9   2   2      137.37      137.97     22.41 o 
  10   2   2      397.64      387.52     36.67 o 
  11   2   2      693.91      738.48     52.69 o 
 -12   3   2      155.09      176.97     29.44 o 
 -11   3   2        8.28       -1.33     14.22 o 
 -10   3   2        7.11       11.87     19.04 o 
  -9   3   2       14.91        0.29     13.11 o 
  -8   3   2      331.91      330.73     23.90 o 
  -7   3   2      491.62      514.94     29.33 o 
  -6   3   2      150.43      165.94     16.01 o 
  -5   3   2       51.05       58.52      9.81 o 
  -4   3   2       33.06       34.32      7.43 o 
  -3   3   2       50.38       60.99      7.20 o 
  -2   3   2     1126.80     1227.30     22.58 o 
  -1   3   2      274.93      278.67     10.94 o 
   0   3   2     1941.03     2022.80     32.26 o 
   1   3   2      204.94      235.66     10.79 o 
   2   3   2       67.68       52.02      7.07 o 
   3   3   2       13.75        7.89      6.06 o 
   4   3   2     1108.10     1127.34     44.73 o 
   5   3   2     1343.04     1395.15     54.46 o 
   6   3   2       38.92       47.15     12.78 o 
   7   3   2       16.88       18.22      9.59 o 
   8   3   2      744.79      705.46     43.35 o 
   9   3   2       25.31       50.16     14.24 o 
  10   3   2      441.98      446.17     38.78 o 
  11   3   2        2.73       -3.01     11.44 o 
 -11   4   2        8.51       -0.25     19.48 o 
 -10   4   2       16.09       20.44     16.14 o 
  -9   4   2      133.35      127.66     21.02 o 
  -8   4   2      809.77      843.84     38.90 o 
  -7   4   2     1095.67     1114.04     45.75 o 
  -6   4   2     1194.20     1193.33     45.32 o 
  -5   4   2      704.06      703.81     31.12 o 
  -4   4   2       11.61       14.90      6.19 o 
  -3   4   2     2613.56     2790.08     40.52 o 
  -2   4   2     5941.68     5985.47     89.92 o 
  -1   4   2     1286.32     1250.21     33.52 o 
   0   4   2     2032.72     2069.98     43.27 o 
   1   4   2        1.92        8.47      5.90 o 
   2   4   2     1239.90     1263.40     45.16 o 
   3   4   2     1071.78     1187.10     42.92 o 
   4   4   2      455.59      465.36     26.36 o 
   5   4   2      375.43      438.18     32.88 o 
   6   4   2      326.35      352.02     26.84 o 
   7   4   2      803.00      825.89     42.84 o 
   8   4   2        3.15        2.90      9.07 o 
   9   4   2      445.68      424.75     35.15 o 
  10   4   2      226.23      197.12     24.83 o 
 -10   5   2       45.08       46.05     16.89 o 
  -9   5   2     2021.77     2108.45     89.29 o 
  -8   5   2      582.41      616.83     46.40 o 
  -7   5   2        9.39       17.94     11.05 o 
  -6   5   2     1924.44     1920.68     51.15 o 
  -5   5   2      263.94      261.68     19.56 o 
  -4   5   2     4195.97     3886.66     76.42 o 
  -3   5   2      142.69      138.66     19.01 o 
  -2   5   2      198.03      194.21     18.66 o 
  -1   5   2      366.53      381.32     24.29 o 
   0   5   2      101.31       99.81     12.73 o 
   1   5   2     6861.05     6794.98     91.54 o 
   2   5   2      201.96      208.73     19.84 o 
   3   5   2     3152.00     3230.61     85.10 o 
   4   5   2      161.09      149.14     16.33 o 
   5   5   2      335.28      375.50     27.82 o 
   6   5   2     3084.66     3041.81     94.12 o 
   7   5   2        2.23        2.45     14.49 o 
   8   5   2     2414.24     2314.72    113.20 o 
   9   5   2       24.54       24.48     13.24 o 
  -9   6   2       69.37       76.50     17.83 o 
  -8   6   2      898.50      897.77     49.53 o 
  -7   6   2      933.67      929.77     42.52 o 
  -6   6   2      360.11      355.23     25.20 o 
  -5   6   2     2843.99     2696.77     95.15 o 
  -4   6   2       12.82       21.64      9.11 o 
  -3   6   2     2842.15     2905.79     83.98 o 
  -2   6   2      899.94      872.35     44.88 o 
  -1   6   2     2363.97     2322.99     68.78 o 
   0   6   2     3310.31     3292.75    114.23 o 
   1   6   2        1.79       12.45     12.12 o 
   2   6   2     2838.84     2858.72    109.86 o 
   3   6   2      447.49      500.03     47.37 o 
   4   6   2     2221.78     2279.21    122.85 o 
   5   6   2     1212.39     1283.08     68.23 o 
   6   6   2      155.28      143.88     33.35 o 
   7   6   2     1002.66     1041.46     63.65 o 
   8   6   2        3.13       15.66     18.05 o 
  -8   7   2      379.56      405.11     62.91 o 
  -7   7   2      870.37      887.42     67.76 o 
  -6   7   2      466.57      495.72     64.67 o 
  -5   7   2      153.50      219.41     44.97 o 
  -4   7   2      525.71      514.20     65.00 o 
  -3   7   2      732.09      764.30     56.85 o 
  -2   7   2     1315.05     1358.85     74.83 o 
  -1   7   2     1321.02     1243.70     63.40 o 
   0   7   2      249.80      241.62     33.33 o 
   1   7   2      238.55      213.58     31.93 o 
   2   7   2      135.85      135.24     30.98 o 
   3   7   2      442.99      448.39     47.87 o 
   4   7   2      933.96      963.57     72.76 o 
   5   7   2      607.33      584.61     74.46 o 
   6   7   2      187.08      207.18     45.44 o 
   7   7   2      123.17      143.34     39.38 o 
  -5   8   2      106.82      159.76     58.35 o 
  -4   8   2        0.93        0.77     31.07 o 
  -3   8   2        1.78      -47.62     47.62 o 
  -2   8   2       26.23       13.18     29.77 o 
  -1   8   2        5.09        6.48     41.33 o 
   0   8   2      110.28      169.12     40.43 o 
   1   8   2       10.78      -25.50     30.47 o 
   2   8   2      224.77      215.72     45.85 o 
   3   8   2       15.30       16.88     16.34 o 
   4   8   2        1.57       -0.40     17.53 o 
 -12   1   3      934.74      948.04     63.09 o 
 -11   1   3      533.52      554.46     45.23 o 
 -10   1   3      402.63      390.05     35.61 o 
  -9   1   3      331.68      264.01     27.23 o 
  -8   1   3      643.24      682.94     33.42 o 
  -7   1   3     4863.45     4836.76    104.96 o 
  -6   1   3     1391.30     1327.34     86.12 o 
  -5   1   3     1006.62     1015.71     29.22 o 
  -4   1   3      105.17      121.31      8.90 o 
  -3   1   3      375.98      431.60     13.49 o 
  -2   1   3    10094.30     9840.41     57.65 o 
  -1   1   3     6649.26     6642.24     52.13 o 
   0   1   3     3520.91     3709.33     26.40 o 
   1   1   3     2464.98     2497.23     26.32 o 
   2   1   3       51.24       51.13      4.79 o 
   3   1   3      898.00      840.48     32.05 o 
   4   1   3     1610.47     1638.82     47.51 o 
   5   1   3     3967.29     3996.38     76.98 o 
   6   1   3     1910.98     1995.92     45.54 o 
   7   1   3      161.82      166.54     20.22 o 
   8   1   3      645.14      616.93     39.15 o 
   9   1   3      400.20      345.26     31.68 o 
  10   1   3      773.71      757.28     49.28 o 
  11   1   3      477.70      504.91     43.61 o 
 -12   2   3       19.12        0.51     14.68 o 
 -11   2   3      650.95      606.41     47.45 o 
 -10   2   3        3.18       34.49     16.53 o 
  -9   2   3     3507.09     3407.92    102.34 o 
  -8   2   3       10.08        8.63     12.24 o 
  -7   2   3     1775.40     1767.27     48.43 o 
  -6   2   3     1359.77     1409.15     44.99 o 
  -5   2   3      426.09      507.28     25.49 o 
  -4   2   3    14587.73    14029.10    110.07 o 
  -3   2   3      118.04      138.75      8.84 o 
  -2   2   3     6170.98     6324.11     41.19 o 
  -1   2   3     1371.24     1358.62     22.74 o 
   0   2   3     1699.20     1684.78     23.92 o 
   1   2   3    10538.90    10566.48     94.86 o 
   2   2   3        9.87       11.35      5.76 o 
   3   2   3     4609.46     4582.56     67.99 o 
   4   2   3      129.34      128.17     11.50 o 
   5   2   3     2251.59     2385.14     50.38 o 
   6   2   3     2617.41     2534.89     64.01 o 
   7   2   3       81.17       91.08     11.97 o 
   8   2   3     2804.91     2659.00     81.93 o 
   9   2   3       43.26       28.07     13.70 o 
  10   2   3      568.20      583.48     44.57 o 
  11   2   3      104.97      148.62     25.79 o 
 -12   3   3      741.63      734.17     58.20 o 
 -11   3   3       33.10       43.17     20.01 o 
 -10   3   3     2773.39     2771.90    100.12 o 
  -9   3   3      339.22      294.83     32.11 o 
  -8   3   3     1991.43     2061.66     58.62 o 
  -7   3   3      932.63      990.98     41.83 o 
  -6   3   3      530.25      535.63     29.40 o 
  -5   3   3     4743.10     4569.37     83.37 o 
  -4   3   3       15.95       20.07      4.78 o 
  -3   3   3     7327.42     7145.19     56.84 o 
  -2   3   3      162.19      196.17      7.45 o 
  -1   3   3     5942.76     5884.19     56.70 o 
   0   3   3     5085.37     5055.04     60.83 o 
   1   3   3       13.00        6.72      3.02 o 
   2   3   3    14464.60    14608.70    132.35 o 
   3   3   3        8.55        6.56      6.54 o 
   4   3   3     7630.98     7655.52    125.13 o 
   5   3   3     1016.53     1055.83     40.77 o 
   6   3   3       38.22       34.65     11.45 o 
   7   3   3     3080.97     3063.21     72.31 o 
   8   3   3       13.60       11.38     15.95 o 
   9   3   3     2657.08     2601.79     88.12 o 
  10   3   3       40.64       53.61     21.44 o 
  11   3   3      310.27      333.64     36.19 o 
 -11   4   3      500.78      516.41     47.56 o 
 -10   4   3      123.91       99.49     21.67 o 
  -9   4   3      708.29      746.42     50.91 o 
  -8   4   3     1221.85     1234.53     51.41 o 
  -7   4   3     1472.13     1445.42     53.34 o 
  -6   4   3     4081.49     4080.64    103.21 o 
  -5   4   3     1334.91     1297.46     41.87 o 
  -4   4   3     1980.53     2073.37     43.45 o 
  -3   4   3      498.94      536.92     18.33 o 
  -2   4   3     2449.92     2404.54     46.70 o 
  -1   4   3     8571.61     8394.80     89.02 o 
   0   4   3     1948.81     1880.31     44.44 o 
   1   4   3     2390.42     2357.54     37.10 o 
   2   4   3       16.73       29.32      8.22 o 
   3   4   3     1707.88     1925.81     52.70 o 
   4   4   3     2450.30     2576.71     75.50 o 
   5   4   3     1684.12     1725.80     65.03 o 
   6   4   3      973.57     1026.36     68.71 o 
   7   4   3      682.31      692.56     35.83 o 
   8   4   3      689.50      708.48     42.61 o 
   9   4   3      168.47      149.40     21.09 o 
  10   4   3      664.62      649.06     45.94 o 
 -10   5   3       55.66       85.80     20.33 o 
  -9   5   3        2.48       21.47     14.12 o 
  -8   5   3      362.16      379.86     30.72 o 
  -7   5   3       70.88       54.03     13.90 o 
  -6   5   3      302.33      315.08     22.32 o 
  -5   5   3      376.03      349.64     22.55 o 
  -4   5   3       30.59       30.88      8.19 o 
  -3   5   3      389.31      386.09     28.40 o 
  -2   5   3      258.84      233.75     19.91 o 
  -1   5   3       13.99       13.55      6.85 o 
   0   5   3      156.60      174.23     19.83 o 
   1   5   3      202.27      189.72     11.47 o 
   2   5   3       75.33       76.57     12.98 o 
   3   5   3        5.72        9.42      7.40 o 
   4   5   3        6.24        9.87      9.54 o 
   5   5   3      230.23      231.89     22.95 o 
   6   5   3      595.16      634.32     40.44 o 
   7   5   3      433.27      424.19     32.26 o 
   8   5   3        0.22        8.99     14.53 o 
   9   5   3        3.34        5.75     10.40 o 
  -9   6   3        0.52       44.48     23.29 o 
  -8   6   3      412.24      438.95     39.36 o 
  -7   6   3      173.37      183.83     22.26 o 
  -6   6   3      453.99      429.60     31.32 o 
  -5   6   3      239.19      239.76     23.48 o 
  -4   6   3      101.72       80.13     18.27 o 
  -3   6   3      391.78      371.29     30.11 o 
  -2   6   3       47.18       48.10     10.62 o 
  -1   6   3      805.80      824.47     39.64 o 
   0   6   3        9.36        0.13      9.65 o 
   1   6   3        9.89       46.59     15.74 o 
   2   6   3      277.83      303.28     37.32 o 
   3   6   3      128.92      116.86     23.97 o 
   4   6   3       87.06      133.39     23.29 o 
   5   6   3      232.36      231.96     45.25 o 
   6   6   3       91.17       68.13     19.22 o 
   7   6   3      741.76      784.09     91.24 o 
   8   6   3        4.03       14.52     23.98 o 
  -8   7   3      122.70      204.83     70.08 o 
  -7   7   3       43.98       24.37     34.27 o 
  -6   7   3      102.43       50.56     39.69 o 
  -5   7   3      605.21      583.87     66.74 o 
  -4   7   3        4.00       13.11     33.47 o 
  -3   7   3      243.55      269.76     63.30 o 
  -2   7   3        3.08      -37.83     38.49 o 
  -1   7   3      941.52      874.08     82.56 o 
   0   7   3      482.03      497.67     48.78 o 
   1   7   3       57.93       43.38     17.46 o 
   2   7   3      515.54      537.96     53.00 o 
   3   7   3        3.19       18.28     20.23 o 
   4   7   3      654.71      748.45     88.18 o 
   5   7   3       87.28       94.85     32.87 o 
   6   7   3       36.49       26.96     21.68 o 
  -5   8   3        1.18       -2.17     16.62 o 
  -4   8   3     1489.51     1721.48    181.43 o 
  -3   8   3        9.55       19.27     29.40 o 
  -2   8   3     2011.45     1841.92    179.95 o 
  -1   8   3      183.64      187.52     44.29 o 
   0   8   3      116.61      162.39     41.14 o 
   1   8   3     1568.54     1708.38    123.48 o 
   2   8   3        4.70      -16.40     44.01 o 
   3   8   3     1814.36     1644.98    123.96 o 
   4   8   3      135.73      129.05     36.53 o 
 -13   0   4      655.21      597.08     76.55 o 
 -12   0   4       85.37      126.34     46.67 o 
 -11   0   4      149.41       90.90     33.32 o 
 -10   0   4     2473.89     2308.61    127.01 o 
  -9   0   4       46.05        8.85     20.33 o 
  -8   0   4     8744.49     8494.45    214.49 o 
  -7   0   4      199.05      207.25     32.92 o 
  -6   0   4     7405.84     7705.45    185.13 o 
  -5   0   4     6077.45     6127.55    152.41 o 
  -4   0   4        9.07       26.10     10.86 o 
  -3   0   4    23081.97    20677.25    181.39 o 
  -2   0   4     1309.50     1408.61     32.32 o 
  -1   0   4    18718.06    18109.90    156.51 o 
   0   0   4     4527.40     4344.35     74.35 o 
   1   0   4      254.67      280.21     13.69 o 
   2   0   4    11328.63    10644.01    274.44 o 
   3   0   4       21.43       24.71      6.58 o 
   4   0   4     9348.75     9089.36    128.07 o 
   5   0   4      151.92      150.91     13.28 o 
   6   0   4      670.59      584.15     47.38 o 
   7   0   4     2117.90     2113.95     98.18 o 
   8   0   4        2.23       11.20     16.72 o 
   9   0   4     2829.61     3036.32    131.46 o 
  10   0   4       86.17      102.44     29.52 o 
  11   0   4      991.14     1006.62    131.23 o 
 -13   1   4      325.25      419.03     46.81 o 
 -12   1   4      719.64      703.31     54.60 o 
 -11   1   4     1278.15     1323.34     71.14 o 
 -10   1   4        1.71      -12.91     14.86 o 
  -9   1   4     2035.62     2027.02     79.23 o 
  -8   1   4      528.86      619.56     46.90 o 
  -7   1   4     1592.56     1578.26     62.77 o 
  -6   1   4     2509.79     2541.28     74.04 o 
  -5   1   4      639.48      648.88     28.46 o 
  -4   1   4     4641.08     4535.11     68.89 o 
  -3   1   4      113.41      124.26      9.15 o 
  -2   1   4     4247.37     4286.58     36.65 o 
  -1   1   4     4580.57     4493.62     38.80 o 
   0   1   4     4217.46     4201.39     35.84 o 
   1   1   4     4356.25     4460.61     45.74 o 
   2   1   4     1236.41     1301.37     32.07 o 
   3   1   4     5278.04     5278.40     73.26 o 
   4   1   4     1058.69     1191.53     43.78 o 
   5   1   4     2316.31     2205.42     42.82 o 
   6   1   4     1432.49     1430.39     61.75 o 
   7   1   4     1067.08     1079.60     49.93 o 
   8   1   4     2164.49     2137.09     74.34 o 
   9   1   4        3.56        9.83     11.00 o 
  10   1   4      768.78      760.65     50.80 o 
  11   1   4      280.85      264.32     32.06 o 
 -12   2   4      679.26      761.46     57.74 o 
 -11   2   4      508.52      498.79     45.39 o 
 -10   2   4      346.06      351.60     35.65 o 
  -9   2   4        9.27        8.62     12.49 o 
  -8   2   4       12.98       13.58     13.73 o 
  -7   2   4     1595.82     1676.77     52.81 o 
  -6   2   4      474.77      452.37     26.71 o 
  -5   2   4     1390.07     1443.96     44.56 o 
  -4   2   4      569.40      577.21     25.65 o 
  -3   2   4      420.90      422.16     14.63 o 
  -2   2   4      276.68      290.38     11.35 o 
  -1   2   4      406.16      390.58     16.26 o 
   0   2   4     1628.34     1642.40     32.04 o 
   1   2   4     1457.61     1438.79     27.96 o 
   2   2   4     2142.30     2216.17     52.50 o 
   3   2   4        0.07        1.62      6.04 o 
   4   2   4      245.88      250.52     18.23 o 
   5   2   4     1609.77     1601.35     50.12 o 
   6   2   4     1242.73     1267.98     46.54 o 
   7   2   4     1053.13      968.43     47.55 o 
   8   2   4      200.02      191.73     23.72 o 
   9   2   4        5.19       12.28     10.63 o 
  10   2   4      503.55      472.50     41.05 o 
  11   2   4      168.16      169.97     29.13 o 
 -12   3   4        6.12       -4.41     18.25 o 
 -11   3   4      175.64      168.67     30.13 o 
 -10   3   4        0.23      -15.17     15.26 o 
  -9   3   4      149.60      158.91     24.44 o 
  -8   3   4      521.42      530.99     33.23 o 
  -7   3   4      104.54      112.80     14.48 o 
  -6   3   4      130.31      114.24     13.72 o 
  -5   3   4      110.44       95.58     12.02 o 
  -4   3   4      161.89      162.06     10.80 o 
  -3   3   4       56.72       59.16      4.98 o 
  -2   3   4       24.22       23.54      3.50 o 
  -1   3   4      305.04      312.09     11.67 o 
   0   3   4       59.16       53.69      5.83 o 
   1   3   4      620.79      652.63     18.18 o 
   2   3   4      404.00      447.35     20.21 o 
   3   3   4       25.98       17.96      5.87 o 
   4   3   4      269.18      300.04     21.19 o 
   5   3   4      166.02      184.92     17.63 o 
   6   3   4      403.14      391.21     27.16 o 
   7   3   4      730.38      752.36     44.40 o 
   8   3   4        7.13       -7.34     14.95 o 
   9   3   4       15.72       18.83     11.29 o 
  10   3   4       52.12       63.90     18.06 o 
 -11   4   4      268.87      262.33     34.75 o 
 -10   4   4      678.30      668.72     51.19 o 
  -9   4   4       56.32       57.10     16.04 o 
  -8   4   4      380.71      400.35     30.32 o 
  -7   4   4      746.96      765.10     39.44 o 
  -6   4   4      526.03      549.29     31.46 o 
  -5   4   4     3158.02     3040.08     54.49 o 
  -4   4   4      468.40      430.29     18.61 o 
  -3   4   4      560.69      544.47     17.69 o 
  -2   4   4      233.26      246.77     13.08 o 
  -1   4   4      622.84      634.87     18.11 o 
   0   4   4     1170.66     1160.85     19.76 o 
   1   4   4     2117.90     2155.74     35.05 o 
   2   4   4      608.43      594.34     28.16 o 
   3   4   4       14.32       19.96      8.30 o 
   4   4   4     1729.68     1811.22     51.00 o 
   5   4   4      486.84      489.62     30.75 o 
   6   4   4     1388.98     1461.76     65.55 o 
   7   4   4      673.32      673.92     42.63 o 
   8   4   4       14.29       29.27     13.37 o 
   9   4   4      217.29      240.93     28.27 o 
  10   4   4       15.36       16.89     18.26 o 
 -10   5   4       22.40       56.85     18.26 o 
  -9   5   4     1744.56     1856.32     82.56 o 
  -8   5   4        4.45       14.34      9.70 o 
  -7   5   4     2805.16     2721.03     76.37 o 
  -6   5   4      477.74      457.76     26.19 o 
  -5   5   4       41.87       31.57      8.22 o 
  -4   5   4     3271.39     3370.18     75.59 o 
  -3   5   4       19.21       32.21      7.91 o 
  -2   5   4     9739.33     9330.11    123.59 o 
  -1   5   4      107.25       94.77     11.23 o 
   0   5   4      345.77      349.12     27.43 o 
   1   5   4     1900.15     1941.79     47.44 o 
   2   5   4        6.91       12.61      7.99 o 
   3   5   4     5971.10     5972.39    113.11 o 
   4   5   4        9.30        9.94      9.71 o 
   5   5   4     1115.49     1150.70     56.34 o 
   6   5   4       97.69       85.51     18.13 o 
   7   5   4       93.99      105.59     15.20 o 
   8   5   4     1038.95     1094.13     66.38 o 
   9   5   4       46.83       40.63     14.38 o 
  -9   6   4       48.40       47.57     26.05 o 
  -8   6   4      995.40      914.25     68.55 o 
  -7   6   4      290.43      297.15     35.44 o 
  -6   6   4      815.79      790.57     50.79 o 
  -5   6   4     1509.02     1523.16     68.63 o 
  -4   6   4      150.37      132.30     20.59 o 
  -3   6   4     2695.51     2533.83     82.11 o 
  -2   6   4      616.54      606.71     39.37 o 
  -1   6   4     1706.39     1753.42     69.92 o 
   0   6   4     2067.40     2127.29     84.79 o 
   1   6   4      710.85      790.65     60.14 o 
   2   6   4     2504.09     2678.99    110.20 o 
   3   6   4      256.06      261.05     37.36 o 
   4   6   4     1136.84     1083.20     94.87 o 
   5   6   4      498.88      511.89     68.12 o 
   6   6   4      598.26      706.04     54.97 o 
   7   6   4      855.29      823.91     63.65 o 
  -7   7   4      197.10      226.66     44.76 o 
  -6   7   4     1082.45      996.73     89.12 o 
  -5   7   4      532.15      409.91     58.02 o 
  -4   7   4      291.04      293.95     50.23 o 
  -3   7   4       35.15        0.21     20.55 o 
  -2   7   4       24.59       65.73     29.93 o 
  -1   7   4      513.60      533.17     91.97 o 
   0   7   4     1008.94     1014.65     89.06 o 
   1   7   4      499.52      511.94     64.45 o 
   2   7   4      691.55      688.51     77.32 o 
   3   7   4      202.79      218.56     47.31 o 
   4   7   4       67.60       57.42     31.70 o 
   5   7   4      713.25      792.63     88.35 o 
   6   7   4     1130.82     1207.71     91.29 o 
  -5   8   4        1.92      -19.43     23.35 o 
  -4   8   4       25.58       27.49     26.34 o 
  -3   8   4      495.66      499.92     76.21 o 
  -2   8   4       93.11       46.99     24.74 o 
  -1   8   4      276.92      220.22     47.99 o 
   0   8   4       80.29      108.78     36.82 o 
   1   8   4       61.43      143.88     37.40 o 
   2   8   4      162.09      221.62     46.30 o 
   3   8   4        0.09       12.67     39.97 o 
 -12   1   5      660.39      652.37     54.03 o 
 -11   1   5       78.45       90.97     22.38 o 
 -10   1   5      426.72      467.35     41.62 o 
  -9   1   5      320.39      351.62     27.96 o 
  -8   1   5       37.39       27.51      9.80 o 
  -7   1   5      228.29      239.19     26.44 o 
  -6   1   5      424.09      446.02     32.25 o 
  -5   1   5     2711.35     2557.07     70.48 o 
  -4   1   5     4536.58     4632.80     68.96 o 
  -3   1   5      349.51      359.23     15.04 o 
  -2   1   5      242.20      275.27     12.87 o 
  -1   1   5      117.91      119.75      6.78 o 
   0   1   5     8073.50     8089.39     94.69 o 
   1   1   5     2281.62     2192.05     44.65 o 
   2   1   5     3295.12     3290.78     55.92 o 
   3   1   5      603.57      534.67     27.94 o 
   4   1   5       23.66       31.77      9.06 o 
   5   1   5      740.45      701.13     28.97 o 
   6   1   5      382.96      393.30     33.97 o 
   7   1   5     1424.43     1430.18     68.43 o 
   8   1   5      374.47      320.66     30.84 o 
   9   1   5       29.22       37.67     14.78 o 
  10   1   5        2.70      -13.95     13.95 o 
 -12   2   5     1035.96     1064.24     69.30 o 
 -11   2   5      406.19      341.58     38.74 o 
 -10   2   5      295.02      288.48     34.25 o 
  -9   2   5     3559.78     3525.68    107.65 o 
  -8   2   5      294.78      323.94     31.80 o 
  -7   2   5     5973.92     5901.21    102.87 o 
  -6   2   5     1288.52     1319.51     46.64 o 
  -5   2   5     1583.32     1496.52     39.86 o 
  -4   2   5     5312.85     5522.31     68.06 o 
  -3   2   5      177.22      194.54     13.22 o 
  -2   2   5     9521.22     9260.33     79.23 o 
  -1   2   5      101.86       91.11      9.08 o 
   0   2   5     6822.03     6882.16     53.66 o 
   1   2   5     2140.02     2158.47     42.27 o 
   2   2   5      448.85      485.76     21.56 o 
   3   2   5     8439.20     8448.60    116.11 o 
   4   2   5        4.28        5.75      6.93 o 
   5   2   5     4738.92     4740.49     89.94 o 
   6   2   5      345.00      349.74     25.82 o 
   7   2   5      340.70      305.34     32.93 o 
   8   2   5     1480.79     1482.09     63.86 o 
   9   2   5       56.67       61.05     15.76 o 
  10   2   5     1454.49     1433.89     70.63 o 
 -12   3   5      275.30      321.60     44.05 o 
 -11   3   5      248.99      255.83     32.44 o 
 -10   3   5     1578.35     1752.51     81.81 o 
  -9   3   5        1.53       19.89     10.67 o 
  -8   3   5     5432.12     5283.37    106.23 o 
  -7   3   5      396.86      430.97     29.69 o 
  -6   3   5     2411.37     2493.74     65.22 o 
  -5   3   5     1539.34     1449.87     45.78 o 
  -4   3   5      105.25      102.15     10.73 o 
  -3   3   5    10187.34     9630.57     73.93 o 
  -2   3   5      655.92      598.69     18.46 o 
  -1   3   5     6924.43     6801.85     60.25 o 
   0   3   5      166.62      190.15     13.31 o 
   1   3   5     1620.57     1676.79     30.96 o 
   2   3   5     2998.51     2973.78     73.68 o 
   3   3   5        1.33        9.45      7.73 o 
   4   3   5     5291.68     5199.96     89.13 o 
   5   3   5       20.12       33.28     10.80 o 
   6   3   5     3367.81     3349.21     84.27 o 
   7   3   5      621.60      631.74     43.48 o 
   8   3   5      289.05      280.06     27.55 o 
   9   3   5     1903.06     1864.25     73.26 o 
  10   3   5       37.90       19.77     13.99 o 
 -11   4   5      716.34      704.30     62.60 o 
 -10   4   5      261.64      294.39     29.94 o 
  -9   4   5      352.97      401.35     38.71 o 
  -8   4   5      134.78      121.84     17.78 o 
  -7   4   5      431.51      427.39     29.14 o 
  -6   4   5     1048.05     1005.19     41.42 o 
  -5   4   5     1699.64     1692.91     38.96 o 
  -4   4   5     2375.19     2308.63     33.26 o 
  -3   4   5     1174.71     1133.93     22.51 o 
  -2   4   5     1165.70     1159.44     26.55 o 
  -1   4   5     1183.38     1199.65     46.46 o 
   0   4   5     2908.03     2888.02     44.72 o 
   1   4   5     4507.11     4466.74     57.57 o 
   2   4   5      586.49      607.05     23.79 o 
   3   4   5      688.39      733.01     33.00 o 
   4   4   5      270.45      279.57     22.22 o 
   5   4   5      727.77      774.61     39.00 o 
   6   4   5     1749.52     1740.65     61.39 o 
   7   4   5      380.87      374.54     35.19 o 
   8   4   5      310.14      302.43     28.98 o 
   9   4   5       57.99       87.28     26.35 o 
 -10   5   5      181.98      153.21     42.65 o 
  -9   5   5       23.99       34.53     20.00 o 
  -8   5   5      186.62      201.50     27.03 o 
  -7   5   5      255.11      253.13     28.59 o 
  -6   5   5      394.30      389.18     34.07 o 
  -5   5   5      313.90      308.94     29.49 o 
  -4   5   5       86.18       82.06     14.79 o 
  -3   5   5      247.28      247.34     24.16 o 
  -2   5   5       12.51       18.62      8.20 o 
  -1   5   5      290.18      304.59     23.00 o 
   0   5   5       69.61      100.66     13.83 o 
   1   5   5      241.68      250.48     26.40 o 
   2   5   5     1082.47     1126.50     47.27 o 
   3   5   5      348.90      346.97     28.75 o 
   4   5   5      591.31      633.75     41.65 o 
   5   5   5       87.25      115.83     18.93 o 
   6   5   5        8.52        5.00     11.70 o 
   7   5   5      444.59      484.24     43.91 o 
   8   5   5       63.45       39.18     15.11 o 
  -9   6   5       13.39       15.91     26.10 o 
  -8   6   5        1.64        4.12     19.84 o 
  -7   6   5       23.34       26.47     16.00 o 
  -6   6   5      252.47      279.92     37.42 o 
  -5   6   5       89.60       53.50     18.44 o 
  -4   6   5       10.27       29.47     15.01 o 
  -3   6   5       39.54       45.08     30.73 o 
  -2   6   5       22.24       12.09     10.78 o 
  -1   6   5       15.12       13.99     12.60 o 
   0   6   5      188.77      161.09     19.57 o 
   1   6   5      353.82      383.76     34.44 o 
   2   6   5      231.80      209.09     34.37 o 
   3   6   5       22.31       36.72     18.14 o 
   4   6   5       19.95       10.26     18.88 o 
   5   6   5        0.96       27.80     23.06 o 
   6   6   5      701.19      804.52     70.20 o 
   7   6   5       15.12       22.47     30.42 o 
  -7   7   5      113.21       47.36     23.39 o 
  -6   7   5      148.37      140.65     36.26 o 
  -5   7   5      368.20      403.87     57.01 o 
  -4   7   5      333.29      370.22     54.25 o 
  -3   7   5     1553.53     1714.38    117.73 o 
  -2   7   5       23.06       44.29     15.64 o 
  -1   7   5      401.32      372.90     48.74 o 
   0   7   5      203.22      175.67     32.06 o 
   1   7   5      512.94      582.61     59.46 o 
   2   7   5      688.78      729.76     67.00 o 
   3   7   5       38.57       25.54     18.31 o 
   4   7   5      632.48      625.73     65.13 o 
   5   7   5        6.29       -1.82     21.14 o 
  -4   8   5      523.27      520.23     69.58 o 
  -3   8   5       47.90       32.15     21.60 o 
  -2   8   5     1434.78     1465.49     96.97 o 
  -1   8   5       62.75       21.84     20.99 o 
   0   8   5      590.59      515.39     58.37 o 
   1   8   5      314.90      314.19     46.25 o 
   2   8   5        7.09       -6.78     19.76 o 
 -12   0   6      116.22      152.68     38.39 o 
 -11   0   6     1470.80     1442.81    108.04 o 
 -10   0   6     1741.98     1722.44    112.73 o 
  -9   0   6      121.96      174.47     35.65 o 
  -8   0   6     4439.91     4238.18    117.77 o 
  -7   0   6      448.75      516.67     59.22 o 
  -6   0   6     5925.01     5641.03    251.80 o 
  -5   0   6     1501.26     1590.69    100.80 o 
  -4   0   6      377.67      386.62     36.64 o 
  -3   0   6     5380.87     5252.84     97.94 o 
  -2   0   6      307.09      359.30     20.51 o 
  -1   0   6    22378.02    20972.38    204.68 o 
   0   0   6      147.66      181.45     15.04 o 
   1   0   6     4901.79     5096.14    142.12 o 
   2   0   6     7481.48     7431.08    386.15 o 
   3   0   6       40.15       48.87     18.95 o 
   4   0   6    12183.89    11772.12    306.39 o 
   5   0   6      261.52      304.15     37.74 o 
   6   0   6     3698.92     3568.58     96.46 o 
   7   0   6      568.93      564.17     54.68 o 
   8   0   6      127.45      103.67     27.07 o 
   9   0   6     1163.97     1248.20     90.37 o 
  10   0   6       73.87       85.02     29.33 o 
 -12   1   6      523.92      554.85     50.05 o 
 -11   1   6      459.14      515.71     46.01 o 
 -10   1   6      868.13      867.65     56.74 o 
  -9   1   6     1765.01     1887.76     66.44 o 
  -8   1   6       87.06       56.72     14.67 o 
  -7   1   6     2639.78     2637.26     85.09 o 
  -6   1   6      660.93      629.57     38.89 o 
  -5   1   6     2901.62     3044.58     68.85 o 
  -4   1   6     4757.20     4790.74     62.82 o 
  -3   1   6     1203.25     1149.48     25.19 o 
  -2   1   6     3666.64     3544.39     47.43 o 
  -1   1   6      630.65      595.19     14.81 o 
   0   1   6     2770.44     2600.43     52.86 o 
   1   1   6     1657.12     1583.52     36.51 o 
   2   1   6     2220.05     2241.07     49.42 o 
   3   1   6     1623.76     1531.26     42.46 o 
   4   1   6      166.29      176.92     17.84 o 
   5   1   6     2802.41     2673.66    103.54 o 
   6   1   6      202.77      241.13     34.96 o 
   7   1   6     1318.15     1310.12     66.67 o 
   8   1   6      903.34      876.63     50.22 o 
   9   1   6      156.24      155.93     24.47 o 
  10   1   6      843.02      905.19     57.19 o 
 -12   2   6       37.52       50.14     22.25 o 
 -11   2   6       63.37       40.49     16.68 o 
 -10   2   6      453.64      475.84     42.53 o 
  -9   2   6     1110.06     1110.47     61.88 o 
  -8   2   6      360.72      373.49     34.41 o 
  -7   2   6       10.48        5.22      8.05 o 
  -6   2   6      657.32      679.76     34.27 o 
  -5   2   6     1199.80     1144.41     37.00 o 
  -4   2   6     1893.41     1985.84     41.02 o 
  -3   2   6     1382.40     1483.06     37.75 o 
  -2   2   6       20.54       16.43      2.84 o 
  -1   2   6      893.42      932.47     18.72 o 
   0   2   6     1479.80     1475.61     30.89 o 
   1   2   6      155.63      130.77     12.27 o 
   2   2   6     1296.89     1258.42     39.88 o 
   3   2   6      817.09      815.58     38.02 o 
   4   2   6       22.45       22.02      9.17 o 
   5   2   6       28.09       26.43     10.01 o 
   6   2   6       33.78       12.04      8.06 o 
   7   2   6      678.83      671.69     47.67 o 
   8   2   6      831.80      815.68     49.10 o 
   9   2   6       79.13       64.36     18.98 o 
  10   2   6      111.14      108.88     23.32 o 
 -12   3   6      120.36      128.35     26.82 o 
 -11   3   6       57.09       86.90     21.88 o 
 -10   3   6      258.28      251.92     32.41 o 
  -9   3   6        5.29       16.00     10.94 o 
  -8   3   6      410.30      401.35     30.47 o 
  -7   3   6       41.17       32.29     10.17 o 
  -6   3   6      206.28      202.62     19.51 o 
  -5   3   6      451.21      488.09     22.04 o 
  -4   3   6      143.03      146.77     21.60 o 
  -3   3   6      350.31      348.14     13.08 o 
  -2   3   6       24.46       27.09      6.06 o 
  -1   3   6      225.95      267.87     16.80 o 
   0   3   6      253.15      272.22     18.46 o 
   1   3   6       49.86       46.03      5.04 o 
   2   3   6        2.79        1.69      5.57 o 
   3   3   6       17.37       14.98      8.21 o 
   4   3   6      404.19      410.71     26.31 o 
   5   3   6      236.45      243.52     21.88 o 
   6   3   6        0.47       -3.63      8.06 o 
   7   3   6       14.54        8.36      9.76 o 
   8   3   6       11.75       14.53     12.60 o 
   9   3   6      312.96      296.87     30.42 o 
 -11   4   6      226.11      265.07     53.43 o 
 -10   4   6      702.99      737.26     62.28 o 
  -9   4   6       34.01       39.87     14.94 o 
  -8   4   6     1116.12     1068.66     49.74 o 
  -7   4   6        5.28       -1.37      7.37 o 
  -6   4   6      529.45      523.02     29.67 o 
  -5   4   6     1131.38     1127.91     35.43 o 
  -4   4   6      264.96      252.10     14.71 o 
  -3   4   6     1573.68     1520.98     35.81 o 
  -2   4   6      707.03      685.95     32.35 o 
  -1   4   6     1078.71     1105.02     28.24 o 
   0   4   6     1344.37     1346.05     38.40 o 
   1   4   6     1173.81     1110.12     31.60 o 
   2   4   6     1701.12     1694.54     45.61 o 
   3   4   6      796.34      825.75     36.97 o 
   4   4   6      482.04      531.71     29.11 o 
   5   4   6      280.62      282.97     22.92 o 
   6   4   6      153.37      178.93     21.35 o 
   7   4   6      271.06      273.20     31.38 o 
   8   4   6      382.38      345.85     30.85 o 
   9   4   6      195.20      180.09     28.40 o 
 -10   5   6      105.61      107.82     33.89 o 
  -9   5   6     1253.08     1321.14     80.88 o 
  -8   5   6      326.79      306.79     54.33 o 
  -7   5   6     2085.18     2184.29    103.96 o 
  -6   5   6      161.05      107.73     27.44 o 
  -5   5   6     1911.94     1850.22     88.84 o 
  -4   5   6      821.96      777.78     55.81 o 
  -3   5   6      209.61      220.05     25.91 o 
  -2   5   6     3277.41     3217.80     96.16 o 
  -1   5   6       63.54       63.11     15.65 o 
   0   5   6     4996.30     4899.14    117.01 o 
   1   5   6       74.15       93.02     19.80 o 
   2   5   6      292.94      321.50     38.54 o 
   3   5   6     2013.08     2099.32    100.31 o 
   4   5   6        1.97        0.44     12.98 o 
   5   5   6     3822.03     4052.60    112.26 o 
   6   5   6       25.12       16.55     10.38 o 
   7   5   6      868.44      775.83     69.96 o 
   8   5   6      725.07      732.11     57.18 o 
  -9   6   6      250.65      256.64     53.16 o 
  -8   6   6     1046.68     1020.27     73.31 o 
  -7   6   6        8.99      -10.90     19.11 o 
  -6   6   6     1375.40     1428.97     82.77 o 
  -5   6   6      533.04      561.01     51.99 o 
  -4   6   6      969.97      970.19     66.63 o 
  -3   6   6     1973.15     2003.39     92.99 o 
  -2   6   6      123.01      143.81     22.94 o 
  -1   6   6     2155.72     2078.95     81.76 o 
   0   6   6      533.30      516.04     41.52 o 
   1   6   6      842.58      903.22     55.54 o 
   2   6   6      844.66      935.13     71.33 o 
   3   6   6      220.22      194.24     33.38 o 
   4   6   6     1206.77     1273.39     88.19 o 
   5   6   6       93.94      115.90     30.01 o 
   6   6   6      615.93      690.12     67.40 o 
  -7   7   6      187.71      196.87     44.60 o 
  -6   7   6      425.30      490.21     66.02 o 
  -5   7   6      189.95      219.54     47.00 o 
  -4   7   6      972.05     1058.54     93.47 o 
  -3   7   6      603.10      576.06     69.34 o 
  -2   7   6      340.60      278.43     41.48 o 
  -1   7   6        2.08        1.43     21.05 o 
   0   7   6      178.85      145.53     29.52 o 
   1   7   6      891.27      853.14     72.03 o 
   2   7   6      526.52      580.18     62.04 o 
   3   7   6      740.88      728.29     70.99 o 
   4   7   6       62.84       89.68     27.17 o 
  -3   8   6      223.48      196.08     46.63 o 
  -2   8   6      155.69      120.09     30.34 o 
  -1   8   6      154.20      189.11     35.17 o 
   0   8   6        1.74        8.88     23.11 o 
   1   8   6       28.10        1.39     22.77 o 
 -12   1   7        0.71        5.39     33.40 o 
 -11   1   7      311.44      307.94     35.95 o 
 -10   1   7     1246.98     1284.51     70.72 o 
  -9   1   7      851.23      901.14     47.88 o 
  -8   1   7     1882.05     1807.19     76.01 o 
  -7   1   7      202.93      229.81     29.91 o 
  -6   1   7      371.77      430.56     28.64 o 
  -5   1   7     1457.89     1515.15     51.38 o 
  -4   1   7      375.23      364.94     19.46 o 
  -3   1   7     4712.77     4754.94     79.40 o 
  -2   1   7      633.84      606.67     20.24 o 
  -1   1   7       59.57       53.97      5.75 o 
   0   1   7      466.71      525.70     18.54 o 
   1   1   7      212.83      187.04     13.24 o 
   2   1   7     1133.84     1050.54     34.37 o 
   3   1   7     2418.03     2395.85     64.34 o 
   4   1   7      755.08      740.38     47.04 o 
   5   1   7      915.22      819.77     69.59 o 
   6   1   7      476.20      413.26     41.04 o 
   7   1   7      567.24      539.85     43.84 o 
   8   1   7      808.31      850.81     50.93 o 
   9   1   7      506.18      546.99     43.93 o 
 -12   2   7     1133.37     1114.29     72.38 o 
 -11   2   7      467.46      481.83     46.45 o 
 -10   2   7      293.19      307.07     34.61 o 
  -9   2   7      644.29      671.17     48.85 o 
  -8   2   7      108.19      105.53     18.63 o 
  -7   2   7     2969.13     2968.00     90.88 o 
  -6   2   7      349.35      317.90     23.66 o 
  -5   2   7     2809.58     2767.64     56.06 o 
  -4   2   7      453.65      436.27     17.02 o 
  -3   2   7     2540.76     2513.64     43.21 o 
  -2   2   7     6364.75     5982.14    120.18 o 
  -1   2   7      315.68      313.96     12.13 o 
   0   2   7     8166.08     8152.51    102.80 o 
   1   2   7     1409.82     1487.32     31.33 o 
   2   2   7     1615.09     1652.02     66.14 o 
   3   2   7     2571.40     2583.60     69.82 o 
   4   2   7      349.09      339.04     27.25 o 
   5   2   7     2796.01     2679.39     87.22 o 
   6   2   7       90.18       80.44     15.93 o 
   7   2   7      872.53      860.79     52.53 o 
   8   2   7       57.03       51.09     17.56 o 
   9   2   7       40.14       46.75     20.38 o 
 -11   3   7     1406.60     1439.29     80.18 o 
 -10   3   7      276.27      330.97     36.65 o 
  -9   3   7      147.11      164.83     26.51 o 
  -8   3   7     1798.11     1842.21     65.08 o 
  -7   3   7       83.56       88.30     14.75 o 
  -6   3   7     6285.61     6140.57    103.52 o 
  -5   3   7      528.00      544.47     27.99 o 
  -4   3   7     2215.49     2153.50     47.25 o 
  -3   3   7     1848.60     1777.68     53.66 o 
  -2   3   7       11.51       15.88      9.30 o 
  -1   3   7     6012.81     5774.80     92.73 o 
   0   3   7      170.90      174.83     15.26 o 
   1   3   7     4131.22     4091.51     72.07 o 
   2   3   7      986.08     1023.89     50.33 o 
   3   3   7      816.23      790.28     37.63 o 
   4   3   7     3067.85     3042.19     84.78 o 
   5   3   7        0.29       11.40      9.09 o 
   6   3   7     2691.48     2697.08     80.86 o 
   7   3   7      406.30      371.90     34.66 o 
   8   3   7      460.49      456.97     43.32 o 
   9   3   7      461.25      400.45     35.66 o 
 -11   4   7      148.43      161.57     43.14 o 
 -10   4   7      720.35      809.96     89.49 o 
  -9   4   7     1709.77     1757.79     90.54 o 
  -8   4   7      475.37      484.58     55.89 o 
  -7   4   7     1290.81     1315.24     69.88 o 
  -6   4   7       36.87       22.94     12.46 o 
  -5   4   7     1270.09     1241.73     53.89 o 
  -4   4   7     2999.68     3078.42     79.08 o 
  -3   4   7     1688.33     1659.53     54.22 o 
  -2   4   7     2001.13     1976.15     60.97 o 
  -1   4   7       98.88       96.78     17.17 o 
   0   4   7      633.51      634.30     41.90 o 
   1   4   7     1165.54     1092.23     55.05 o 
   2   4   7     2167.46     2148.72     93.87 o 
   3   4   7     1527.69     1569.75     73.79 o 
   4   4   7      670.29      733.65     46.05 o 
   5   4   7      289.36      324.60     29.27 o 
   6   4   7       15.90       20.65     11.48 o 
   7   4   7      757.83      731.67     60.87 o 
   8   4   7      691.79      679.64     62.84 o 
 -10   5   7      258.75      233.85    106.21 o 
  -9   5   7       89.42      136.04     27.49 o 
  -8   5   7      118.18      105.05     25.41 o 
  -7   5   7        0.34        1.20     16.08 o 
  -6   5   7       18.55       15.36     15.65 o 
  -5   5   7      143.79      146.48     34.37 o 
  -4   5   7       47.07       34.31     16.14 o 
  -3   5   7      122.47      134.60     23.16 o 
  -2   5   7       71.92       74.86     17.03 o 
  -1   5   7      627.80      543.78     39.96 o 
   0   5   7        2.81        7.47     11.59 o 
   1   5   7      106.28      140.97     22.83 o 
   2   5   7      202.48      200.94     30.79 o 
   3   5   7        4.15      -16.05     16.96 o 
   4   5   7      544.52      671.94     80.80 o 
   5   5   7        5.05       -4.22     15.49 o 
   6   5   7       38.84       50.30     18.54 o 
   7   5   7       71.88       81.25     26.07 o 
  -8   6   7       82.77       97.70     23.89 o 
  -7   6   7        6.57       -4.18     14.98 o 
  -6   6   7      149.90      148.72     29.38 o 
  -5   6   7        7.13        7.63     14.20 o 
  -4   6   7       78.41       66.44     21.29 o 
  -3   6   7      431.96      408.81     40.31 o 
  -2   6   7       15.40       13.66     13.41 o 
  -1   6   7       24.87       13.30     14.14 o 
   0   6   7        6.07       16.28     12.67 o 
   1   6   7       41.65       49.51     15.22 o 
   2   6   7      265.91      252.42     40.29 o 
   3   6   7      273.92      264.14     42.06 o 
   4   6   7      170.60      185.34     32.55 o 
   5   6   7       73.86       89.97     26.06 o 
   6   6   7       35.79       55.98     46.23 o 
  -6   7   7      604.74      695.36     63.23 o 
  -5   7   7      146.28       42.46     23.91 o 
  -4   7   7        8.23       -6.85     14.70 o 
  -3   7   7      470.38      481.45     51.30 o 
  -2   7   7       14.73       39.95     31.64 o 
  -1   7   7      683.93      682.49     64.69 o 
   0   7   7       17.69      -19.51     19.51 o 
   1   7   7      190.48      209.47     37.17 o 
   2   7   7       83.04       43.99     22.28 o 
   3   7   7       87.81       69.77     29.64 o 
 -12   0   8      141.40      138.57     43.28 o 
 -11   0   8     1471.08     1546.72    116.75 o 
 -10   0   8       18.46       78.89     29.84 o 
  -9   0   8     1787.21     1742.39     85.14 o 
  -8   0   8     1609.32     1494.00     76.06 o 
  -7   0   8       38.12       52.52     17.69 o 
  -6   0   8     5997.41     5955.03    173.48 o 
  -5   0   8       17.03       14.98     14.84 o 
  -4   0   8     9217.30     9212.01    174.38 o 
  -3   0   8     1734.86     1713.93     70.85 o 
  -2   0   8       59.02       40.42      9.74 o 
  -1   0   8     9964.33     9836.63    258.95 o 
   0   0   8      577.49      662.05     48.49 o 
   1   0   8     6731.77     6125.56    133.13 o 
   2   0   8      259.23      219.42     34.31 o 
   3   0   8       60.39       36.09     17.96 o 
   4   0   8     1077.29     1128.81     57.71 o 
   5   0   8       38.47       56.24     15.14 o 
   6   0   8     1719.83     1801.15    138.04 o 
   7   0   8       15.31      -14.41     27.41 o 
   8   0   8     1434.58     1341.50     93.10 o 
   9   0   8      114.24      118.72     28.37 o 
 -12   1   8      904.02      982.11     68.09 o 
 -11   1   8      143.56      163.00     26.69 o 
 -10   1   8      849.41      845.14     49.31 o 
  -9   1   8     1628.94     1761.73     75.23 o 
  -8   1   8      476.33      434.55     33.91 o 
  -7   1   8     3031.99     3075.76     95.13 o 
  -6   1   8        9.54       19.30     11.56 o 
  -5   1   8     1899.13     1934.10     56.62 o 
  -4   1   8     2321.96     2373.84     50.04 o 
  -3   1   8     1129.09     1052.45     36.36 o 
  -2   1   8     2140.96     2081.55     44.68 o 
  -1   1   8     1233.07     1314.41     32.43 o 
   0   1   8     2553.92     2580.94     50.24 o 
   1   1   8      413.80      422.41     25.13 o 
   2   1   8     3513.99     3535.41     71.32 o 
   3   1   8     1297.06     1275.70     45.13 o 
   4   1   8     1503.45     1427.96     68.01 o 
   5   1   8     2458.27     2347.74     92.99 o 
   6   1   8      106.00       88.02     22.33 o 
   7   1   8     1409.80     1362.27     81.41 o 
   8   1   8      308.04      334.39     39.85 o 
   9   1   8      253.27      232.77     28.68 o 
 -12   2   8       16.12       -1.78     18.44 o 
 -11   2   8       53.26       45.78     23.13 o 
 -10   2   8      565.79      530.20     46.26 o 
  -9   2   8      164.08      139.31     24.89 o 
  -8   2   8      571.42      570.85     43.17 o 
  -7   2   8      388.27      398.98     33.93 o 
  -6   2   8      177.12      190.16     18.97 o 
  -5   2   8      392.75      395.25     25.66 o 
  -4   2   8      594.92      586.18     24.64 o 
  -3   2   8     1275.30     1239.37     35.10 o 
  -2   2   8     1390.25     1351.33     33.17 o 
  -1   2   8     1080.15     1050.13     29.62 o 
   0   2   8      131.16      123.01      8.66 o 
   1   2   8      390.10      398.43     23.28 o 
   2   2   8     1547.62     1517.33     58.40 o 
   3   2   8      354.47      353.86     27.41 o 
   4   2   8     1614.02     1541.93     60.03 o 
   5   2   8      637.60      592.09     38.78 o 
   6   2   8      122.32       83.81     32.50 o 
   7   2   8      186.81      190.61     25.96 o 
   8   2   8        9.38       17.95     14.80 o 
 -11   3   8       30.56       18.65     30.43 o 
 -10   3   8       27.15       11.92     35.72 o 
  -9   3   8      521.29      567.26     46.37 o 
  -8   3   8      139.80      143.57     19.47 o 
  -7   3   8       11.40       13.26     10.91 o 
  -6   3   8        2.63        5.93      8.84 o 
  -5   3   8       15.28       26.50      7.87 o 
  -4   3   8      691.23      693.78     40.75 o 
  -3   3   8       21.21       19.43      8.91 o 
  -2   3   8        0.83        3.27      8.08 o 
  -1   3   8      500.33      498.82     29.50 o 
   0   3   8       62.70       50.74     14.89 o 
   1   3   8       11.50       -4.17     12.21 o 
   2   3   8       59.02       57.30     14.13 o 
   3   3   8      137.49      174.26     20.83 o 
   4   3   8      519.14      529.79     33.88 o 
   5   3   8      200.95      173.96     20.06 o 
   6   3   8        0.10        6.47     15.73 o 
   7   3   8        1.92       14.74     18.29 o 
   8   3   8      165.72      208.40     35.98 o 
 -10   4   8      108.07      104.86     62.79 o 
  -9   4   8      161.95      184.87     31.35 o 
  -8   4   8      506.93      489.83     48.23 o 
  -7   4   8        6.33       -3.62     15.72 o 
  -6   4   8      384.94      377.53     41.50 o 
  -5   4   8       45.76       27.63      9.13 o 
  -4   4   8      919.30      872.41     45.00 o 
  -3   4   8     1536.95     1546.18     52.97 o 
  -2   4   8      797.46      750.75     36.56 o 
  -1   4   8     1467.36     1358.52     62.32 o 
   0   4   8       95.70      108.91     20.31 o 
   1   4   8      466.07      468.04     37.48 o 
   2   4   8     1269.94     1231.01     75.04 o 
   3   4   8      172.45      172.08     34.49 o 
   4   4   8      730.55      821.27     65.56 o 
   5   4   8      234.51      215.24     24.49 o 
   6   4   8      153.67      175.99     30.59 o 
   7   4   8        1.04       -5.08     15.55 o 
  -9   5   8      234.88      172.03     32.77 o 
  -8   5   8      196.89      214.29     35.83 o 
  -7   5   8     1653.12     1709.35     93.86 o 
  -6   5   8      292.66      295.02     39.28 o 
  -5   5   8     2301.04     2406.41    107.42 o 
  -4   5   8      338.05      323.56     39.67 o 
  -3   5   8      645.59      669.98     48.52 o 
  -2   5   8      545.89      528.84     43.56 o 
  -1   5   8       94.68       54.88     16.15 o 
   0   5   8     1949.99     1997.56     81.28 o 
   1   5   8        8.52       22.72     15.27 o 
   2   5   8     1558.11     1552.74     89.98 o 
   3   5   8       91.31       87.22     24.95 o 
   4   5   8      108.60      126.04     29.46 o 
   5   5   8     1298.81     1385.01     91.94 o 
   6   5   8        7.06      -14.51     73.45 o 
  -8   6   8      721.93      783.08     67.18 o 
  -7   6   8      103.99      102.19     29.60 o 
  -6   6   8     1890.44     1823.40    100.51 o 
  -5   6   8      191.93      185.70     33.35 o 
  -4   6   8     1344.59     1361.54     83.36 o 
  -3   6   8     1187.65     1228.53     69.41 o 
  -2   6   8      356.65      357.01     35.71 o 
  -1   6   8     1943.25     1875.58     83.38 o 
   0   6   8       47.79       40.23     13.32 o 
   1   6   8     1832.68     1825.19     83.34 o 
   2   6   8      670.59      736.94     67.15 o 
   3   6   8      581.32      598.75     61.77 o 
   4   6   8      480.05      588.60     69.74 o 
   5   6   8       37.62       26.58     20.10 o 
  -6   7   8       48.64        0.10     26.20 o 
  -5   7   8       72.73      125.23     28.63 o 
  -4   7   8      132.53      105.77     25.52 o 
  -3   7   8      338.73      346.80     53.87 o 
  -2   7   8      786.90      794.09     58.17 o 
  -1   7   8      289.42      298.94     45.30 o 
   0   7   8      472.19      440.90     51.85 o 
   1   7   8       33.21       13.36     26.66 o 
   2   7   8      261.26      359.19     52.16 o 
 -12   1   9       74.43       17.78     18.36 o 
 -11   1   9       74.38       56.39     17.22 o 
 -10   1   9      137.62      143.06     21.56 o 
  -9   1   9      114.30      171.60     22.76 o 
  -8   1   9     1127.01     1085.04     55.79 o 
  -7   1   9      287.43      321.50     31.64 o 
  -6   1   9     1245.60     1205.19     60.30 o 
  -5   1   9       35.25       65.71     12.49 o 
  -4   1   9      165.86      161.06     16.32 o 
  -3   1   9      581.43      615.46     37.32 o 
  -2   1   9      756.50      781.58     32.85 o 
  -1   1   9     2725.29     2780.22     58.32 o 
   0   1   9       78.85       75.74      9.61 o 
   1   1   9      454.93      478.89     27.78 o 
   2   1   9      249.41      241.60     20.09 o 
   3   1   9      648.43      691.69     34.74 o 
   4   1   9     2263.71     2218.45     78.19 o 
   5   1   9      189.99      165.89     31.96 o 
   6   1   9      135.34      126.22     25.37 o 
   7   1   9        3.59       -8.50     27.46 o 
   8   1   9       14.81       17.55     16.05 o 
 -11   2   9        3.61      -13.29     32.59 o 
 -10   2   9     1577.61     1547.42     73.47 o 
  -9   2   9      415.52      359.02     37.86 o 
  -8   2   9      378.82      369.13     35.63 o 
  -7   2   9     1216.99     1218.54     59.66 o 
  -6   2   9      484.73      484.89     35.08 o 
  -5   2   9     4970.01     5069.65    132.87 o 
  -4   2   9      483.12      474.33     26.56 o 
  -3   2   9     2668.41     2566.70     69.38 o 
  -2   2   9     1806.25     1659.14     47.57 o 
  -1   2   9      377.43      384.67     22.08 o 
   0   2   9     3160.98     3249.18     72.99 o 
   1   2   9      260.15      225.23     22.79 o 
   2   2   9     2383.08     2418.24    108.81 o 
   3   2   9      156.64      155.96     17.30 o 
   4   2   9      559.16      540.47     33.91 o 
   5   2   9      370.91      402.04     41.88 o 
   6   2   9       45.53       16.17     13.26 o 
   7   2   9     1690.33     1645.91     76.60 o 
   8   2   9       10.85      -14.70     16.71 o 
 -11   3   9     1681.99     1689.47     95.27 o 
 -10   3   9      488.31      403.28     52.46 o 
  -9   3   9     1891.88     2064.43    111.89 o 
  -8   3   9      973.04      965.62     58.52 o 
  -7   3   9       24.95       29.25     12.19 o 
  -6   3   9     2190.61     2148.49     79.96 o 
  -5   3   9      622.65      613.11     41.56 o 
  -4   3   9     2750.30     2677.59     82.94 o 
  -3   3   9      196.42      204.09     21.01 o 
  -2   3   9     1033.25     1029.12     44.82 o 
  -1   3   9     1517.53     1450.82     52.74 o 
   0   3   9      118.02      133.11     20.38 o 
   1   3   9     4071.99     4124.45    108.63 o 
   2   3   9        7.25        6.95     12.62 o 
   3   3   9     2500.16     2492.74    125.85 o 
   4   3   9     1223.10     1262.20    106.09 o 
   5   3   9      105.83      120.24     21.39 o 
   6   3   9     1952.46     1965.35    157.51 o 
   7   3   9       15.48       31.78     18.80 o 
 -10   4   9      180.09      174.51     40.23 o 
  -9   4   9      318.98      344.40     68.29 o 
  -8   4   9      617.03      532.16     58.17 o 
  -7   4   9     1655.33     1702.10     92.36 o 
  -6   4   9      244.92      304.89     40.07 o 
  -5   4   9      916.93      912.24     65.01 o 
  -4   4   9      521.34      529.79     48.94 o 
  -3   4   9     1065.82      996.37     45.16 o 
  -2   4   9     3666.71     3563.98    106.89 o 
  -1   4   9      672.19      711.47     47.74 o 
   0   4   9     1563.26     1598.66     71.36 o 
   1   4   9      255.06      279.92     31.67 o 
   2   4   9      272.35      271.96     37.87 o 
   3   4   9     1520.56     1614.01     91.57 o 
   4   4   9      447.68      475.16     39.62 o 
   5   4   9      965.08      965.14     66.99 o 
   6   4   9       10.42       22.99     19.76 o 
  -9   5   9       26.47        6.89     16.08 o 
  -8   5   9      107.37      151.76     31.86 o 
  -7   5   9      116.16      103.26     29.52 o 
  -6   5   9      126.66       93.04     22.71 o 
  -5   5   9       94.83       50.65     16.74 o 
  -4   5   9      435.92      469.77     48.54 o 
  -3   5   9      149.00       95.80     22.54 o 
  -2   5   9       50.92       44.38     13.97 o 
  -1   5   9      185.23      133.55     21.52 o 
   0   5   9       23.71       47.56     17.15 o 
   1   5   9      288.80      305.23     34.54 o 
   2   5   9       80.43       67.44     34.42 o 
   3   5   9        7.51       10.01     27.95 o 
   4   5   9       44.47       23.01     17.81 o 
   5   5   9       92.41       86.17     23.34 o 
  -7   6   9       16.40       14.27     20.29 o 
  -6   6   9      334.78      363.15     47.64 o 
  -5   6   9        5.94        5.64     19.36 o 
  -4   6   9      127.46      125.59     27.10 o 
  -3   6   9       60.68       49.28     18.97 o 
  -2   6   9      572.09      560.75     48.78 o 
  -1   6   9      173.02      146.72     25.23 o 
   0   6   9       76.22       58.79     19.45 o 
   1   6   9       30.55       15.06     13.68 o 
   2   6   9      128.63      186.79     41.41 o 
   3   6   9      162.62      191.27     43.96 o 
  -4   7   9      326.24      357.69     47.73 o 
  -3   7   9        8.63      -26.89     26.89 o 
  -2   7   9      108.85      127.82     28.56 o 
  -1   7   9      130.98      106.55     21.88 o 
   0   7   9       99.90       59.65     23.44 o 
 -11   0  10     1378.61     1382.77    115.68 o 
 -10   0  10      295.93      325.01     54.53 o 
  -9   0  10     2070.90     2099.55    101.52 o 
  -8   0  10       68.34      115.90     36.52 o 
  -7   0  10     2026.53     2144.69     94.63 o 
  -6   0  10     2662.39     2679.54    122.70 o 
  -5   0  10      265.76      272.08     38.00 o 
  -4   0  10     9050.13     8992.03    243.79 o 
  -3   0  10      327.50      328.82     24.03 o 
  -2   0  10     4931.51     5122.60    247.26 o 
  -1   0  10     1470.28     1542.05     58.52 o 
   0   0  10       36.95       32.94     15.80 o 
   1   0  10     5545.48     5982.42    148.65 o 
   2   0  10      223.69      243.72     35.34 o 
   3   0  10     3150.98     3170.33    102.90 o 
   4   0  10      127.34      150.18     24.43 o 
   5   0  10      620.83      642.74     77.04 o 
   6   0  10     1547.39     1678.17    115.02 o 
   7   0  10        7.75       46.51     26.63 o 
 -11   1  10        1.53       20.68     18.26 o 
 -10   1  10     1156.19     1185.78     62.54 o 
  -9   1  10      296.84      289.98     37.42 o 
  -8   1  10      453.58      417.96     36.40 o 
  -7   1  10     2018.17     2052.75     71.75 o 
  -6   1  10       57.53       70.43     19.28 o 
  -5   1  10     1396.14     1423.63     65.65 o 
  -4   1  10        5.49       -0.40      7.72 o 
  -3   1  10     1133.24     1194.61     46.36 o 
  -2   1  10     1673.91     1731.35     49.16 o 
  -1   1  10     1113.86     1119.75     36.02 o 
   0   1  10     1369.97     1396.57     39.50 o 
   1   1  10      281.65      289.89     20.05 o 
   2   1  10     2078.30     2025.57     68.21 o 
   3   1  10     1010.65     1058.09     50.34 o 
   4   1  10      914.68      933.83     52.90 o 
   5   1  10      673.07      745.26     63.91 o 
   6   1  10      117.97      120.48     26.46 o 
   7   1  10      681.22      697.22     63.09 o 
 -11   2  10       80.11       95.49     30.48 o 
 -10   2  10       21.14       29.57     33.88 o 
  -9   2  10      106.85       83.89     27.57 o 
  -8   2  10      826.99      816.82     67.80 o 
  -7   2  10      394.77      427.24     46.88 o 
  -6   2  10      686.87      645.37     54.22 o 
  -5   2  10      119.03      114.55     21.06 o 
  -4   2  10      162.90      174.34     23.33 o 
  -3   2  10      667.66      622.56     35.65 o 
  -2   2  10       17.25       10.51      9.54 o 
  -1   2  10     1281.97     1263.15     49.19 o 
   0   2  10       93.06      112.39     18.80 o 
   1   2  10      238.77      234.95     25.33 o 
   2   2  10       15.94        5.16     13.41 o 
   3   2  10        6.57        3.41     15.66 o 
   4   2  10      431.85      446.79     46.92 o 
   5   2  10       59.67       50.25     32.19 o 
   6   2  10      228.53      236.19     49.54 o 
   7   2  10      147.46      128.21     30.21 o 
 -10   3  10        8.30        5.93     28.10 o 
  -9   3  10       32.20       -5.19     19.23 o 
  -8   3  10       14.00       -2.40     14.74 o 
  -7   3  10      302.25      264.49     30.43 o 
  -6   3  10        0.08      -16.34     16.34 o 
  -5   3  10      113.61      120.66     19.52 o 
  -4   3  10        4.98        4.69     10.81 o 
  -3   3  10       24.33        4.33     10.36 o 
  -2   3  10      224.44      269.50     24.33 o 
  -1   3  10        5.07       -3.68     10.58 o 
   0   3  10       22.91       10.85      9.40 o 
   1   3  10      148.28      155.63     23.56 o 
   2   3  10        3.72       27.19     13.56 o 
   3   3  10      199.80      161.89     26.48 o 
   4   3  10       32.24       59.79     22.47 o 
   5   3  10       13.38       30.74     20.43 o 
   6   3  10      141.01      146.85     27.84 o 
  -9   4  10      247.83      170.44     33.95 o 
  -8   4  10      184.16      183.61     33.11 o 
  -7   4  10      676.29      615.66     57.52 o 
  -6   4  10     1358.06     1322.53     81.96 o 
  -5   4  10       36.58       49.92     19.05 o 
  -4   4  10      790.17      755.44     71.12 o 
  -3   4  10      377.55      378.20     37.68 o 
  -2   4  10      185.90      189.01     25.65 o 
  -1   4  10     1335.35     1281.28     66.37 o 
   0   4  10       58.02       67.84     20.88 o 
   1   4  10      448.86      486.04     41.94 o 
   2   4  10       15.93        5.13     15.82 o 
   3   4  10      122.27      127.55     28.40 o 
   4   4  10       53.24       42.20     18.02 o 
   5   4  10      251.75      197.25     30.72 o 
  -8   5  10      501.11      457.52     51.62 o 
  -7   5  10      462.43      406.34     48.75 o 
  -6   5  10        8.08      -14.23     17.71 o 
  -5   5  10     1055.28     1130.01     78.29 o 
  -4   5  10        7.11       18.77     20.62 o 
  -3   5  10     1996.28     2099.21     90.72 o 
  -2   5  10       90.26       62.97     14.48 o 
  -1   5  10      810.70      704.85     52.15 o 
   0   5  10     1425.84     1473.51     76.05 o 
   1   5  10       23.50       37.93     19.44 o 
   2   5  10     2798.24     2913.94    130.99 o 
   3   5  10       87.55      104.39     27.75 o 
   4   5  10      674.25      621.17     63.63 o 
  -6   6  10      626.30      676.67     64.22 o 
  -5   6  10        1.77       16.32     20.02 o 
  -4   6  10     1144.87     1093.72     79.33 o 
  -3   6  10      431.73      475.82     45.26 o 
  -2   6  10      649.86      680.75     53.48 o 
  -1   6  10      736.17      723.54     55.24 o 
   0   6  10       53.29       15.30     19.19 o 
   1   6  10      563.40      599.80     62.90 o 
   2   6  10      188.31      246.12     39.85 o 
 -11   1  11      495.98      442.99     60.31 o 
 -10   1  11        5.27       10.72     18.90 o 
  -9   1  11      107.08      128.34     28.43 o 
  -8   1  11      441.61      456.11     38.57 o 
  -7   1  11       39.22       41.50     17.58 o 
  -6   1  11      199.97      222.86     35.98 o 
  -5   1  11      340.94      436.44     38.69 o 
  -4   1  11      168.04      172.37     25.47 o 
  -3   1  11        9.15       12.09     16.54 o 
  -2   1  11      189.74      185.69     20.21 o 
  -1   1  11      171.97      200.63     18.34 o 
   0   1  11     1359.73     1398.41     46.78 o 
   1   1  11      845.74      833.09     40.87 o 
   2   1  11       64.39       54.24     16.90 o 
   3   1  11       45.57       47.97     16.52 o 
   4   1  11      167.84      179.87     29.30 o 
   5   1  11      258.63      320.07     51.33 o 
   6   1  11      639.52      702.12     80.79 o 
 -10   2  11     1121.83     1205.69     82.54 o 
  -9   2  11        3.99       16.13     33.24 o 
  -8   2  11     2222.93     2249.65    115.15 o 
  -7   2  11      955.90      888.36     67.83 o 
  -6   2  11      274.64      229.13     31.95 o 
  -5   2  11     3327.86     3234.09    118.34 o 
  -4   2  11       52.34       41.38     12.02 o 
  -3   2  11     3111.87     3257.10    110.70 o 
  -2   2  11     1072.13     1032.85     52.80 o 
  -1   2  11      721.76      642.11     41.74 o 
   0   2  11     1527.24     1685.87     81.89 o 
   1   2  11        3.54       10.12     14.78 o 
   2   2  11     1322.15     1475.66    100.06 o 
   3   2  11       47.53       57.43     24.03 o 
   4   2  11     1459.85     1412.61    105.92 o 
   5   2  11      406.15      437.46     50.04 o 
   6   2  11      116.90       90.97     30.14 o 
 -10   3  11       25.93       16.25     30.31 o 
  -9   3  11     1252.88     1211.85    109.69 o 
  -8   3  11      611.27      597.78     59.80 o 
  -7   3  11      853.86      808.38     63.48 o 
  -6   3  11      657.63      592.18     45.19 o 
  -5   3  11       88.47       57.81     22.75 o 
  -4   3  11     2673.94     2653.81     88.97 o 
  -3   3  11      170.65      139.24     17.43 o 
  -2   3  11     2763.73     2699.59     78.60 o 
  -1   3  11      490.25      469.95     38.59 o 
   0   3  11      366.49      372.27     35.93 o 
   1   3  11     2483.85     2352.05     87.94 o 
   2   3  11      125.32      130.05     27.47 o 
   3   3  11     2193.49     2131.06    100.66 o 
   4   3  11      134.65      119.51     25.35 o 
   5   3  11      440.42      441.82    135.98 o 
  -9   4  11       23.39       33.65     20.56 o 
  -8   4  11      210.98      249.70     58.50 o 
  -7   4  11      571.39      598.01     57.86 o 
  -6   4  11      480.46      554.18     56.93 o 
  -5   4  11     1117.95     1087.52     75.55 o 
  -4   4  11       92.07      134.23     29.05 o 
  -3   4  11      259.90      296.78     33.93 o 
  -2   4  11      331.94      317.58     34.47 o 
  -1   4  11      461.03      514.02     43.49 o 
   0   4  11     1035.54     1116.03     75.70 o 
   1   4  11      331.42      353.52     37.27 o 
   2   4  11      418.99      392.29     46.56 o 
   3   4  11       34.21       43.87     18.72 o 
   4   4  11      193.20      209.37     38.15 o 
  -7   5  11       89.14       48.46     39.94 o 
  -6   5  11      324.12      289.54     41.05 o 
  -5   5  11        7.40       13.31     20.44 o 
  -4   5  11      119.46      122.89     26.83 o 
  -3   5  11        5.27       17.20     20.45 o 
  -2   5  11       94.99       97.43     19.52 o 
  -1   5  11      229.51      207.74     29.61 o 
   0   5  11       10.12       10.82     13.73 o 
   1   5  11      101.94      109.40     23.33 o 
   2   5  11      106.30      135.57     32.02 o 
   3   5  11      144.14      127.13     30.41 o 
  -4   6  11       31.69       40.92     18.17 o 
  -3   6  11       62.22       65.09     16.25 o 
  -2   6  11        1.59       -3.79     13.51 o 
  -1   6  11        5.13       12.28     14.76 o 
   0   6  11       54.84       81.70     23.20 o 
 -10   0  12       53.60       37.43     18.38 o 
  -9   0  12     2150.06     2098.82    108.06 o 
  -8   0  12      817.51      883.72     90.44 o 
  -7   0  12     2305.38     2608.79    156.97 o 
  -6   0  12     1246.63     1215.48    185.42 o 
  -5   0  12      106.38      131.22     74.79 o 
  -4   0  12     1740.98     2095.15    553.89 o 
  -3   0  12     1200.62     1411.31    371.55 o 
  -2   0  12     2459.50     2506.74    111.96 o 
  -1   0  12      542.53      473.55     48.90 o 
   0   0  12      532.69      508.70     49.60 o 
   1   0  12      522.70      715.87     64.04 o 
   2   0  12        1.72       32.77     55.04 o 
   3   0  12     2252.72     2348.94    183.59 o 
   4   0  12      123.49      141.36     41.22 o 
   5   0  12      692.09      822.60    108.16 o 
 -10   1  12      865.08      932.02     70.09 o 
  -9   1  12       29.35       56.89     29.50 o 
  -8   1  12      714.55      806.10     76.03 o 
  -7   1  12      122.43      183.75     38.47 o 
  -6   1  12      580.39      662.97     48.94 o 
  -5   1  12     1467.08     1570.63     85.34 o 
  -4   1  12      284.85      318.31     33.34 o 
  -3   1  12     1463.05     1344.50     73.04 o 
  -2   1  12       22.41       25.03      8.95 o 
  -1   1  12     1469.01     1475.85     57.56 o 
   0   1  12     1608.87     1607.53     63.57 o 
   1   1  12      455.09      438.49     42.24 o 
   2   1  12      942.42      954.19     60.84 o 
   3   1  12        1.11      -13.68     16.96 o 
   4   1  12      759.11      822.91     63.36 o 
   5   1  12      338.21      425.89     70.28 o 
  -9   2  12       65.78       73.44     40.61 o 
  -8   2  12        7.37      -18.22     18.22 o 
  -7   2  12      124.70      138.20     26.24 o 
  -6   2  12      478.14      542.08     52.38 o 
  -5   2  12      320.70      385.52     42.45 o 
  -4   2  12      587.76      570.19     57.62 o 
  -3   2  12      133.79      143.74     24.32 o 
  -2   2  12      436.58      447.12     37.14 o 
  -1   2  12      211.52      257.17     28.75 o 
   0   2  12      114.62      134.35     24.80 o 
   1   2  12      707.98      744.32     58.35 o 
   2   2  12       60.63       55.75     21.35 o 
   3   2  12      179.74      183.29     40.68 o 
   4   2  12       15.08       -7.38     22.15 o 
   5   2  12       25.50       24.13     20.68 o 
  -9   3  12       12.31       18.77     67.33 o 
  -8   3  12       20.53       31.40     22.88 o 
  -7   3  12       12.80        1.60     23.59 o 
  -6   3  12      115.31       50.24     19.47 o 
  -5   3  12       40.34       16.74     21.43 o 
  -4   3  12      168.10      164.42     24.06 o 
  -3   3  12        5.87        9.37     10.44 o 
  -2   3  12       49.91       60.43     12.74 o 
  -1   3  12      119.24      116.50     21.57 o 
   0   3  12      312.66      330.61     34.54 o 
   1   3  12       26.55       33.92     15.38 o 
   2   3  12        0.30       -9.89     14.66 o 
   3   3  12      114.95      117.40     31.98 o 
   4   3  12       16.45        1.17     18.43 o 
  -8   4  12       30.76       23.17     36.05 o 
  -7   4  12      167.53      157.88     31.28 o 
  -6   4  12      600.03      640.41     60.85 o 
  -5   4  12       85.94      104.82     26.43 o 
  -4   4  12      633.40      646.29     59.65 o 
  -3   4  12        4.95       14.46     15.97 o 
  -2   4  12      313.44      342.14     38.91 o 
  -1   4  12      182.53      156.60     34.59 o 
   0   4  12      173.97      202.46     29.31 o 
   1   4  12      304.55      355.08     38.74 o 
   2   4  12       85.10       77.26     22.42 o 
   3   4  12      510.06      506.50     54.11 o 
  -6   5  12      224.71      319.45     47.64 o 
  -5   5  12      500.13      477.11     54.24 o 
  -4   5  12       34.56       34.65     15.96 o 
  -3   5  12     1230.72     1407.85     79.14 o 
  -2   5  12       68.49       61.24     28.61 o 
  -1   5  12      686.30      708.76     56.84 o 
   0   5  12      157.45      163.95     28.34 o 
   1   5  12       15.47       85.41     29.34 o 
  -9   1  13      277.88      375.22     72.14 o 
  -8   1  13       26.26       -3.68     56.23 o 
  -7   1  13      293.64      320.59     84.15 o 
  -6   1  13      690.18      720.81     59.59 o 
  -5   1  13      486.43      448.30     59.28 o 
  -4   1  13     1012.95     1132.75     76.33 o 
  -3   1  13      217.98      201.72     61.08 o 
  -2   1  13      456.41      323.86     36.65 o 
  -1   1  13      443.21      514.60     48.82 o 
   0   1  13       46.82       95.47     25.64 o 
   1   1  13      616.27      673.09     64.03 o 
   2   1  13      272.26      343.03     45.93 o 
   3   1  13      321.85      268.03     45.73 o 
   4   1  13       19.68       53.95     26.56 o 
  -8   2  13     1219.64     1313.61    148.59 o 
  -7   2  13      183.92      123.40     27.16 o 
  -6   2  13      630.35      673.99     59.71 o 
  -5   2  13      445.82      446.68     47.33 o 
  -4   2  13       27.47       26.53     16.13 o 
  -3   2  13     1107.94     1137.28     71.29 o 
  -2   2  13       11.40        7.98     11.08 o 
  -1   2  13     1045.42     1109.98     59.69 o 
   0   2  13      157.90      174.28     29.68 o 
   1   2  13      449.39      364.76     64.17 o 
   2   2  13      948.65      915.79     82.32 o 
   3   2  13        3.68       28.45     22.04 o 
  -8   3  13       32.21       30.69     38.28 o 
  -7   3  13      947.20     1004.37    100.26 o 
  -6   3  13      269.39      210.60     47.36 o 
  -5   3  13      437.96      430.52     62.74 o 
  -4   3  13      573.27      591.19     52.18 o 
  -3   3  13        1.66       14.24     10.87 o 
  -2   3  13     1781.90     1810.12     78.15 o 
  -1   3  13      138.32      125.19     38.02 o 
   0   3  13     1346.96     1317.81     83.02 o 
   1   3  13      302.59      288.76     49.30 o 
   2   3  13       96.51      140.28     37.77 o 
  -6   4  13      399.71      351.59     47.19 o 
  -5   4  13     1127.97     1141.78     81.27 o 
  -4   4  13      275.96      299.13     43.95 o 
  -3   4  13     1331.22     1332.58     75.96 o 
  -2   4  13       66.90       53.06     14.27 o 
  -1   4  13      333.10      305.79     34.47 o 
   0   4  13      599.36      626.13     50.61 o 
   1   4  13      185.16      187.11     36.77 o 
  -8   0  14        6.87       46.33     70.86 o 
  -7   0  14     1134.23     1218.11    109.60 o 
  -6   0  14      194.27      238.05    105.15 o 
  -5   0  14     1365.90     1574.70    331.18 o 
  -4   0  14      634.52      696.20    242.55 o 
  -3   0  14      258.59      215.45     45.81 o 
  -2   0  14     1718.42     1993.73    472.79 o 
  -1   0  14       75.05      146.12     78.68 o 
   0   0  14     1720.67     2011.27    180.77 o 
   1   0  14      446.54      461.94     84.15 o 
   2   0  14       86.58      206.46     54.09 o 
  -8   1  14      778.28      660.54     85.87 o 
  -7   1  14       63.32       83.88     40.29 o 
  -6   1  14      637.73      741.57     83.15 o 
  -5   1  14      508.98      556.85     52.83 o 
  -4   1  14      248.62      273.08     34.79 o 
  -3   1  14     1106.63     1101.10     90.43 o 
  -2   1  14        4.61       40.05     27.20 o 
  -1   1  14      653.27      494.08     53.19 o 
   0   1  14      151.99      123.19     72.79 o 
   1   1  14      471.55      557.99     67.62 o 
   2   1  14      568.86      599.51    106.25 o 
  -7   2  14      153.03      172.32     43.74 o 
  -6   2  14      124.53       94.30     31.49 o 
  -5   2  14       52.49       22.72     19.18 o 
  -4   2  14      413.93      452.87     60.84 o 
  -3   2  14        1.01        4.87     13.85 o 
  -2   2  14      164.39      187.48     30.66 o 
  -1   2  14       10.10       40.66     23.51 o 
   0   2  14       55.42       82.93     28.39 o 
   1   2  14      165.64       34.52    183.57 o 
  -6   3  14        0.31       28.88     22.16 o 
  -5   3  14      106.91      120.16     36.03 o 
  -4   3  14        0.21        6.89     45.28 o 
  -3   3  14       61.36       82.60     34.87 o 
  -2   3  14        8.62        5.71     22.58 o 
  -1   3  14       24.43       -0.96     14.17 o 
   0   3  14        2.12       -8.99     19.45 o 
  -5   1  15        5.64        9.22     24.28 o 
  -4   1  15      257.83      321.97     41.00 o 
  -3   1  15       59.21       59.05     23.37 o 
  -2   1  15      292.41      321.41     44.31 o 
  -1   1  15      116.24      166.95     42.17 o 
  -4   2  15      630.56      617.95     71.81 o 
  -3   2  15      616.84      537.25     68.06 o 
  -2   2  15       16.22       30.54     23.47 o 
                                                 
